# Supplementary material for: Thirty-one new species of the spider genus Leclercera from Southeast Asia (Araneae, Psilodercidae)
Source: Zookeys. 2020 Feb 19;913:1–87. doi: 10.3897/zookeys.913.48650 (PMC7044255; doi:10.3897/zookeys.913.48650)
Supplement: XML Treatment for Leclercera thamkaewensis [file zookeys.913.48650-treatment5.xml]

<!DOCTYPE tp:taxon-treatment
  PUBLIC "-//TaxonX//DTD Taxonomic Treatment Publishing DTD v0 20100105//EN" "tax-treatment-NSO.dtd">
<tp:taxon-treatment xmlns:tp="http://www.plazi.org/taxpub"><tp:treatment-meta><kwd-group><label>Taxon classification</label><kwd><named-content xmlns:xlink="http://www.w3.org/1999/xlink" content-type="kingdom">Animalia</named-content></kwd><kwd><named-content xmlns:xlink="http://www.w3.org/1999/xlink" content-type="order">Araneae</named-content></kwd><kwd><named-content xmlns:xlink="http://www.w3.org/1999/xlink" content-type="family">Psilodercidae</named-content></kwd></kwd-group><mixed-citation publication-type="journal"><person-group><name><surname>Chang</surname><given-names>Wan-Jin</given-names></name><name><surname>Li</surname><given-names>Shuqiang</given-names></name></person-group><article-title>Thirty-one new species of the spider genus <italic><tp:taxon-name><tp:taxon-name-part taxon-name-part-type="genus" reg="Leclercera">Leclercera</tp:taxon-name-part></tp:taxon-name></italic> from Southeast Asia (<tp:taxon-name><tp:taxon-name-part taxon-name-part-type="order">Araneae</tp:taxon-name-part></tp:taxon-name>, <tp:taxon-name><tp:taxon-name-part taxon-name-part-type="family">Psilodercidae</tp:taxon-name-part></tp:taxon-name>)</article-title><source>Zookeys</source><day>19</day><month>2</month><year>2020</year><volume>913</volume><fpage>1</fpage><lpage>87</lpage><pub-id pub-id-type="doi">10.3897/zookeys.913.48650</pub-id></mixed-citation></tp:treatment-meta><tp:nomenclature><tp:taxon-name><object-id xmlns:xlink="http://www.w3.org/1999/xlink" content-type="arpha" xlink:type="simple">DE21F989-4F15-5EBE-8529-B44F40E2F4A9</object-id>
              <tp:taxon-name-part taxon-name-part-type="genus" reg="Leclercera">Leclercera</tp:taxon-name-part>
              <tp:taxon-name-part taxon-name-part-type="species" reg="thamkaewensis">thamkaewensis</tp:taxon-name-part>
              <object-id xmlns:xlink="http://www.w3.org/1999/xlink" content-type="zoobank" xlink:type="simple">http://zoobank.org/5CB1D41A-D4C8-4056-B27C-3AD6A0284E4C</object-id>
            </tp:taxon-name><tp:taxon-status xmlns:xlink="http://www.w3.org/1999/xlink" xlink:type="simple">sp. nov.</tp:taxon-status><xref ref-type="fig" rid="F7">Figs 7</xref><xref ref-type="fig" rid="F8">, 8</xref><xref ref-type="fig" rid="F56">, 56C</xref><xref ref-type="fig" rid="F58">, 58</xref></tp:nomenclature><tp:treatment-sec sec-type="Types" id="SECID0ELNAG"><title>Types.</title><p><bold><italic>Holotype</italic></bold>: ♂ (<named-content xmlns:xlink="http://www.w3.org/1999/xlink" content-type="dwc:institutional_code" xlink:type="simple">IZCAS</named-content>), Thailand, Sakaew Province, Klong Hat Subdistrict, Tham Phet Sai Kaew, <named-content xmlns:xlink="http://www.w3.org/1999/xlink" content-type="dwc:verbatimCoordinates" xlink:type="simple"><named-content content-type="geo-json" specific-use="{&#34;type&#34;:&#34;Point&#34;,&#34;coordinates&#34;:[102.326483,13.416033]}" id="NCID0E5NAG" xlink:type="simple">13°24.9620'N, 102°19.5890'E</named-content></named-content>, elevation ca 243 m, 9.XI.2016, H. Zhao leg. <bold><italic>Paratype</italic></bold>: 1♀ (<named-content xmlns:xlink="http://www.w3.org/1999/xlink" content-type="dwc:institutional_code" xlink:type="simple">IZCAS</named-content>), same data as holotype.</p></tp:treatment-sec><tp:treatment-sec sec-type="etymology" id="SECID0ELOAG"><title>Etymology.</title><p>The species name is an adjective referring to the type locality.</p></tp:treatment-sec><tp:treatment-sec sec-type="diagnosis" id="SECID0EQOAG"><title>Diagnosis.</title><p>Males of <italic><tp:taxon-name><tp:taxon-name-part taxon-name-part-type="genus" reg="Leclercera">L.</tp:taxon-name-part> <tp:taxon-name-part taxon-name-part-type="species" reg="thamkaewensis">thamkaewensis</tp:taxon-name-part></tp:taxon-name></italic> sp. nov. can be distinguished from congeners by the presence of a laminar apophysis adjacent to the embolus (vs. absence of a laminar apophysis, or if present, with more than one laminar apophyses or apophysis adheres to embolus in congeners), cymbium with fine retrolateral apophysis anteriorly, tibia swollen with retrolateral apophyses bearing two spines anteriorly (Fig. <xref ref-type="fig" rid="F8">8D</xref>) (vs. absence of such a combination of retrolateral apophyses in congeners); females can be differentiated from congeners by a pair of transverse, ovoid spermathecae (Fig. <xref ref-type="fig" rid="F7">7A</xref>).</p><fig id="F7" position="float" orientation="portrait"><object-id xmlns:xlink="http://www.w3.org/1999/xlink" content-type="doi" xlink:type="simple">10.3897/zookeys.913.48650.figure7</object-id><object-id xmlns:xlink="http://www.w3.org/1999/xlink" content-type="arpha" xlink:type="simple">FB6BD2C3-34C7-536F-A846-17B0056DDAFF</object-id><label>Figure 7.</label><caption><p><italic><tp:taxon-name><tp:taxon-name-part taxon-name-part-type="genus" reg="Leclercera">Leclercera</tp:taxon-name-part> <tp:taxon-name-part taxon-name-part-type="species" reg="thamkaewensis">thamkaewensis</tp:taxon-name-part></tp:taxon-name></italic> sp. nov., male holotype and female paratype. <bold>A</bold> Endogyne, dorsal view <bold>B</bold> female epigastric area, ventral view <bold>C</bold> male habitus, dorsal view <bold>D</bold> female habitus, dorsal view <bold>E</bold> female habitus, ventral view. Abbreviation: SP = spermatheca.</p></caption><graphic xmlns:xlink="http://www.w3.org/1999/xlink" xlink:href="zookeys-913-001-g007.jpg" position="float" orientation="portrait" xlink:type="simple" id="oo_380949.jpg"><uri content-type="original_file" xlink:type="simple">https://binary.pensoft.net/fig/380949</uri></graphic></fig></tp:treatment-sec><tp:treatment-sec sec-type="description" id="SECID0ELQAG"><title>Description.</title><p><bold>Male</bold> (Holotype). Total length 2.50; carapace 0.90 long, 1.17 wide; abdomen 1.60 long, 0.86 wide. Carapace round and pale brown, with setae concentrated at ocular region (Fig. <xref ref-type="fig" rid="F7">7C</xref>). Chelicerae brown (Fig. <xref ref-type="fig" rid="F56">56C</xref>). Clypeus brown. Endites and labium pale brown. Sternum pale yellow, with sparse setae. Abdomen elongated, pale yellow, dorsum with dense setae, antero-ventrally pale yellow with inverted triangular genitalic lobe, dark brown posteriorly, defining pale yellow longitudinal band and a transverse band. Legs uniformly brown; measurements: I 12.90 (3.60, 0.40, 4.00, 3.50, 1.40), II 10.49 (3.00, 0.40, 3.25, 2.75, 1.09), III 8.08 (2.34, 0.40, 2.40, 2.00, 0.94), IV 11.40 (3.20, 0.40, 3.60, 3.00, 1.20). Palp (Fig. <xref ref-type="fig" rid="F8">8A–D</xref>): femur slender, four times longer than patella; patella not swollen; tibia swollen, 1.2 times shorter than femur, with retrolateral apophyses bearing two spines slightly bent at tip, one spine half the length of the other; cymbium 1.5 times shorter than femur, with a thin retrolateral apophysis anteriorly; bulb pyriform with embolus and laminar apophysis arising distally; embolus thin and sheet-like, widening toward tip; laminar apophysis shorter and thinner than embolus, adjacent to embolus (Fig. <xref ref-type="fig" rid="F8">8B</xref>).</p><p><bold>Female</bold> (Paratype). General features and coloration similar to those of male (Fig. <xref ref-type="fig" rid="F7">7D, E</xref>). Measurements: total length 2.57; carapace 0.94 long, 0.94 wide; abdomen 1.63 long, 1.09 wide. Leg measurements: I 11.61 (3.21, 0.40, 3.60, 3.00, 1.40), II–III missing, IV 9.76 (2.80, 0.40, 2.97, 2.50, 1.09). Epigastric area (Fig. <xref ref-type="fig" rid="F7">7B</xref>): inverted triangle with rounded tip. Endogyne (Fig. <xref ref-type="fig" rid="F7">7A</xref>): pair of transverse ovoid spermathecae, width/length ratio of a spermatheca: 1:3.</p></tp:treatment-sec><tp:treatment-sec sec-type="distribution" id="SECID0ETRAG"><title>Distribution.</title><p>Known only from the type locality (Fig. <xref ref-type="fig" rid="F58">58</xref>).</p><fig id="F8" position="float" orientation="portrait"><object-id xmlns:xlink="http://www.w3.org/1999/xlink" content-type="doi" xlink:type="simple">10.3897/zookeys.913.48650.figure8</object-id><object-id xmlns:xlink="http://www.w3.org/1999/xlink" content-type="arpha" xlink:type="simple">14F8AEFC-D076-5719-B62F-D3214ADEE52D</object-id><label>Figure 8.</label><caption><p><italic><tp:taxon-name><tp:taxon-name-part taxon-name-part-type="genus" reg="Leclercera">Leclercera</tp:taxon-name-part> <tp:taxon-name-part taxon-name-part-type="species" reg="thamkaewensis">thamkaewensis</tp:taxon-name-part></tp:taxon-name></italic> sp. nov. <bold>A</bold> Palp, ventral view <bold>B</bold> bulb, ventral view <bold>C</bold> palp, prolateral view <bold>D</bold> palp, retrolateral view. Abbreviations: EM = embolus, LA = laminar apophysis, RA = retrolateral apophysis, SN = spines.</p></caption><graphic xmlns:xlink="http://www.w3.org/1999/xlink" xlink:href="zookeys-913-001-g008.jpg" position="float" orientation="portrait" xlink:type="simple" id="oo_380950.jpg"><uri content-type="original_file" xlink:type="simple">https://binary.pensoft.net/fig/380950</uri></graphic></fig></tp:treatment-sec><tp:treatment-sec><!--Section generated to contain objects referenced in tp:taxon-treatment.--><fig id="F56" position="float" orientation="portrait"><object-id xmlns:xlink="http://www.w3.org/1999/xlink" content-type="doi" xlink:type="simple">10.3897/zookeys.913.48650.figure56</object-id><object-id xmlns:xlink="http://www.w3.org/1999/xlink" content-type="arpha" xlink:type="simple">F2802AE1-5D5C-59E9-A5B6-507222F875CC</object-id><label>Figure 56.</label><caption><p>Cheliceral retromargin, posterior view. <bold>A</bold><italic><tp:taxon-name><tp:taxon-name-part taxon-name-part-type="genus" reg="Leclercera">Leclercera</tp:taxon-name-part> <tp:taxon-name-part taxon-name-part-type="species" reg="dumuzhou">dumuzhou</tp:taxon-name-part></tp:taxon-name></italic> sp. nov. <bold>B</bold><italic><tp:taxon-name><tp:taxon-name-part taxon-name-part-type="genus" reg="Leclercera">L.</tp:taxon-name-part> <tp:taxon-name-part taxon-name-part-type="species" reg="ekteenensis">ekteenensis</tp:taxon-name-part></tp:taxon-name></italic> sp. nov. <bold>C</bold><italic><tp:taxon-name><tp:taxon-name-part taxon-name-part-type="genus" reg="Leclercera">L.</tp:taxon-name-part> <tp:taxon-name-part taxon-name-part-type="species" reg="thamkaewensis">thamkaewensis</tp:taxon-name-part></tp:taxon-name></italic> sp. nov. <bold>D</bold><italic><tp:taxon-name><tp:taxon-name-part taxon-name-part-type="genus" reg="Leclercera">L.</tp:taxon-name-part> <tp:taxon-name-part taxon-name-part-type="species" reg="yamaensis">yamaensis</tp:taxon-name-part></tp:taxon-name></italic> sp. nov. <bold>E</bold><italic><tp:taxon-name><tp:taxon-name-part taxon-name-part-type="genus" reg="Leclercera">L.</tp:taxon-name-part> <tp:taxon-name-part taxon-name-part-type="species" reg="thamsangensis">thamsangensis</tp:taxon-name-part></tp:taxon-name></italic> sp. nov. <bold>F</bold><italic><tp:taxon-name><tp:taxon-name-part taxon-name-part-type="genus" reg="Leclercera">L.</tp:taxon-name-part> <tp:taxon-name-part taxon-name-part-type="species" reg="hponensis">hponensis</tp:taxon-name-part></tp:taxon-name></italic> sp. nov. <bold>G</bold><italic><tp:taxon-name><tp:taxon-name-part taxon-name-part-type="genus" reg="Leclercera">L.</tp:taxon-name-part> <tp:taxon-name-part taxon-name-part-type="species" reg="lizi">lizi</tp:taxon-name-part></tp:taxon-name></italic> sp. nov. <bold>H</bold><italic><tp:taxon-name><tp:taxon-name-part taxon-name-part-type="genus" reg="Leclercera">L.</tp:taxon-name-part> <tp:taxon-name-part taxon-name-part-type="species" reg="mianqiu">mianqiu</tp:taxon-name-part></tp:taxon-name></italic> sp. nov. <bold>I</bold><italic><tp:taxon-name><tp:taxon-name-part taxon-name-part-type="genus" reg="Leclercera">L.</tp:taxon-name-part> <tp:taxon-name-part taxon-name-part-type="species" reg="selasihensis">selasihensis</tp:taxon-name-part></tp:taxon-name></italic> sp. nov. <bold>J</bold><italic><tp:taxon-name><tp:taxon-name-part taxon-name-part-type="genus" reg="Leclercera">L.</tp:taxon-name-part> <tp:taxon-name-part taxon-name-part-type="species" reg="yuanzhui">yuanzhui</tp:taxon-name-part></tp:taxon-name></italic> sp. nov. <bold>K</bold><italic><tp:taxon-name><tp:taxon-name-part taxon-name-part-type="genus" reg="Leclercera">L.</tp:taxon-name-part> <tp:taxon-name-part taxon-name-part-type="species" reg="paiensis">paiensis</tp:taxon-name-part></tp:taxon-name></italic> sp. nov. <bold>L</bold><italic><tp:taxon-name><tp:taxon-name-part taxon-name-part-type="genus" reg="Leclercera">L.</tp:taxon-name-part> <tp:taxon-name-part taxon-name-part-type="species" reg="zanggaensis">zanggaensis</tp:taxon-name-part></tp:taxon-name></italic> sp. nov. Abbreviations: PT = promargin teeth, RT = retromargin teeth.</p></caption><graphic xmlns:xlink="http://www.w3.org/1999/xlink" xlink:href="zookeys-913-001-g056.jpg" position="float" orientation="portrait" xlink:type="simple" id="oo_380998.jpg"><uri content-type="original_file" xlink:type="simple">https://binary.pensoft.net/fig/380998</uri></graphic></fig><fig id="F58" position="float" orientation="portrait"><object-id xmlns:xlink="http://www.w3.org/1999/xlink" content-type="doi" xlink:type="simple">10.3897/zookeys.913.48650.figure58</object-id><object-id xmlns:xlink="http://www.w3.org/1999/xlink" content-type="arpha" xlink:type="simple">A8768A68-E7C9-5698-98F0-621BD0E42698</object-id><label>Figure 58.</label><caption><p>Distribution of new <italic><tp:taxon-name><tp:taxon-name-part taxon-name-part-type="genus" reg="Leclercera">Leclercera</tp:taxon-name-part></tp:taxon-name></italic> species in Southeast Asia. <bold>1</bold><italic><tp:taxon-name><tp:taxon-name-part taxon-name-part-type="genus" reg="Leclercera">L.</tp:taxon-name-part> <tp:taxon-name-part taxon-name-part-type="species" reg="selasihensis">selasihensis</tp:taxon-name-part></tp:taxon-name></italic> sp. nov. <bold>2</bold><italic><tp:taxon-name><tp:taxon-name-part taxon-name-part-type="genus" reg="Leclercera">L.</tp:taxon-name-part> <tp:taxon-name-part taxon-name-part-type="species" reg="mianqiu">mianqiu</tp:taxon-name-part></tp:taxon-name></italic> sp. nov. <bold>3</bold><italic><tp:taxon-name><tp:taxon-name-part taxon-name-part-type="genus" reg="Leclercera">L.</tp:taxon-name-part> <tp:taxon-name-part taxon-name-part-type="species" reg="thamsangensis">thamsangensis</tp:taxon-name-part></tp:taxon-name></italic> sp. nov. <bold>4</bold><italic><tp:taxon-name><tp:taxon-name-part taxon-name-part-type="genus" reg="Leclercera">L.</tp:taxon-name-part> <tp:taxon-name-part taxon-name-part-type="species" reg="yandou">yandou</tp:taxon-name-part></tp:taxon-name></italic> sp. nov. <bold>5</bold><italic><tp:taxon-name><tp:taxon-name-part taxon-name-part-type="genus" reg="Leclercera">L.</tp:taxon-name-part> <tp:taxon-name-part taxon-name-part-type="species" reg="thamkaewensis">thamkaewensis</tp:taxon-name-part></tp:taxon-name></italic> sp. nov. <bold>6</bold><italic><tp:taxon-name><tp:taxon-name-part taxon-name-part-type="genus" reg="Leclercera">L.</tp:taxon-name-part> <tp:taxon-name-part taxon-name-part-type="species" reg="xiangbabang">xiangbabang</tp:taxon-name-part></tp:taxon-name></italic> sp. nov. <bold>7</bold><italic><tp:taxon-name><tp:taxon-name-part taxon-name-part-type="genus" reg="Leclercera">L.</tp:taxon-name-part> <tp:taxon-name-part taxon-name-part-type="species" reg="jianzuiyu">jianzuiyu</tp:taxon-name-part></tp:taxon-name></italic> sp. nov. <bold>8</bold><italic><tp:taxon-name><tp:taxon-name-part taxon-name-part-type="genus" reg="Leclercera">L.</tp:taxon-name-part> <tp:taxon-name-part taxon-name-part-type="species" reg="yamaensis">yamaensis</tp:taxon-name-part></tp:taxon-name></italic> sp. nov. <bold>9</bold><italic><tp:taxon-name><tp:taxon-name-part taxon-name-part-type="genus" reg="Leclercera">L.</tp:taxon-name-part> <tp:taxon-name-part taxon-name-part-type="species" reg="banensis">banensis</tp:taxon-name-part></tp:taxon-name></italic> sp. nov. <bold>10</bold><italic><tp:taxon-name><tp:taxon-name-part taxon-name-part-type="genus" reg="Leclercera">L.</tp:taxon-name-part> <tp:taxon-name-part taxon-name-part-type="species" reg="dumuzhou">dumuzhou</tp:taxon-name-part></tp:taxon-name></italic> sp. nov. <bold>11</bold><italic><tp:taxon-name><tp:taxon-name-part taxon-name-part-type="genus" reg="Leclercera">L.</tp:taxon-name-part> <tp:taxon-name-part taxon-name-part-type="species" reg="suwanensis">suwanensis</tp:taxon-name-part></tp:taxon-name></italic> sp. nov. <bold>12</bold><italic><tp:taxon-name><tp:taxon-name-part taxon-name-part-type="genus" reg="Leclercera">L.</tp:taxon-name-part> <tp:taxon-name-part taxon-name-part-type="species" reg="maochong">maochong</tp:taxon-name-part></tp:taxon-name></italic> sp. nov. <bold>13</bold><italic><tp:taxon-name><tp:taxon-name-part taxon-name-part-type="genus" reg="Leclercera">L.</tp:taxon-name-part> <tp:taxon-name-part taxon-name-part-type="species" reg="yuanzhui">yuanzhui</tp:taxon-name-part></tp:taxon-name></italic> sp. nov. <bold>14</bold><italic><tp:taxon-name><tp:taxon-name-part taxon-name-part-type="genus" reg="Leclercera">L.</tp:taxon-name-part> <tp:taxon-name-part taxon-name-part-type="species" reg="shanzi">shanzi</tp:taxon-name-part></tp:taxon-name></italic> sp. nov. <bold>15</bold><italic><tp:taxon-name><tp:taxon-name-part taxon-name-part-type="genus" reg="Leclercera">L.</tp:taxon-name-part> <tp:taxon-name-part taxon-name-part-type="species" reg="duandai">duandai</tp:taxon-name-part></tp:taxon-name></italic> sp. nov. <bold>16</bold><italic><tp:taxon-name><tp:taxon-name-part taxon-name-part-type="genus" reg="Leclercera">L.</tp:taxon-name-part> <tp:taxon-name-part taxon-name-part-type="species" reg="hponensis">hponensis</tp:taxon-name-part></tp:taxon-name></italic> sp. nov. <bold>17</bold><italic><tp:taxon-name><tp:taxon-name-part taxon-name-part-type="genus" reg="Leclercera">L.</tp:taxon-name-part> <tp:taxon-name-part taxon-name-part-type="species" reg="lizi">lizi</tp:taxon-name-part></tp:taxon-name></italic> sp. nov. <bold>18</bold><italic><tp:taxon-name><tp:taxon-name-part taxon-name-part-type="genus" reg="Leclercera">L.</tp:taxon-name-part> <tp:taxon-name-part taxon-name-part-type="species" reg="xiaodai">xiaodai</tp:taxon-name-part></tp:taxon-name></italic> sp. nov. <bold>19</bold><italic><tp:taxon-name><tp:taxon-name-part taxon-name-part-type="genus" reg="Leclercera">L.</tp:taxon-name-part> <tp:taxon-name-part taxon-name-part-type="species" reg="paiensis">paiensis</tp:taxon-name-part></tp:taxon-name></italic> sp. nov. <bold>20</bold><italic><tp:taxon-name><tp:taxon-name-part taxon-name-part-type="genus" reg="Leclercera">L.</tp:taxon-name-part> <tp:taxon-name-part taxon-name-part-type="species" reg="yanjing">yanjing</tp:taxon-name-part></tp:taxon-name></italic> sp. nov. <bold>21</bold><italic><tp:taxon-name><tp:taxon-name-part taxon-name-part-type="genus" reg="Leclercera">L.</tp:taxon-name-part> <tp:taxon-name-part taxon-name-part-type="species" reg="ekteenensis">ekteenensis</tp:taxon-name-part></tp:taxon-name></italic> sp. nov. <bold>22</bold><italic><tp:taxon-name><tp:taxon-name-part taxon-name-part-type="genus" reg="Leclercera">L.</tp:taxon-name-part> <tp:taxon-name-part taxon-name-part-type="species" reg="zanggaensis">zanggaensis</tp:taxon-name-part></tp:taxon-name></italic> sp. nov. <bold>23</bold><italic><tp:taxon-name><tp:taxon-name-part taxon-name-part-type="genus" reg="Leclercera">L.</tp:taxon-name-part> <tp:taxon-name-part taxon-name-part-type="species" reg="zhamensis">zhamensis</tp:taxon-name-part></tp:taxon-name></italic> sp. nov. <bold>24</bold><italic><tp:taxon-name><tp:taxon-name-part taxon-name-part-type="genus" reg="Leclercera">L.</tp:taxon-name-part> <tp:taxon-name-part taxon-name-part-type="species" reg="sanjiao">sanjiao</tp:taxon-name-part></tp:taxon-name></italic> sp. nov. <bold>25</bold><italic><tp:taxon-name><tp:taxon-name-part taxon-name-part-type="genus" reg="Leclercera">L.</tp:taxon-name-part> <tp:taxon-name-part taxon-name-part-type="species" reg="aniensis">aniensis</tp:taxon-name-part></tp:taxon-name></italic> sp. nov. <bold>26</bold><italic><tp:taxon-name><tp:taxon-name-part taxon-name-part-type="genus" reg="Leclercera">L.</tp:taxon-name-part> <tp:taxon-name-part taxon-name-part-type="species" reg="renqinensis">renqinensis</tp:taxon-name-part></tp:taxon-name></italic> sp. nov. <bold>27</bold><italic><tp:taxon-name><tp:taxon-name-part taxon-name-part-type="genus" reg="Leclercera">L.</tp:taxon-name-part> <tp:taxon-name-part taxon-name-part-type="species" reg="shergylaensis">shergylaensis</tp:taxon-name-part></tp:taxon-name></italic> sp. nov. <bold>28</bold><italic><tp:taxon-name><tp:taxon-name-part taxon-name-part-type="genus" reg="Leclercera">L.</tp:taxon-name-part> <tp:taxon-name-part taxon-name-part-type="species" reg="pulongensis">pulongensis</tp:taxon-name-part></tp:taxon-name></italic> sp. nov. <bold>29</bold><italic><tp:taxon-name><tp:taxon-name-part taxon-name-part-type="genus" reg="Leclercera">L.</tp:taxon-name-part> <tp:taxon-name-part taxon-name-part-type="species" reg="tudao">tudao</tp:taxon-name-part></tp:taxon-name></italic> sp. nov. <bold>30</bold><italic><tp:taxon-name><tp:taxon-name-part taxon-name-part-type="genus" reg="Leclercera">L.</tp:taxon-name-part> <tp:taxon-name-part taxon-name-part-type="species" reg="duibaensis">duibaensis</tp:taxon-name-part></tp:taxon-name></italic> sp. nov. <bold>31</bold><italic><tp:taxon-name><tp:taxon-name-part taxon-name-part-type="genus" reg="Leclercera">L.</tp:taxon-name-part> <tp:taxon-name-part taxon-name-part-type="species" reg="jiazhongensis">jiazhongensis</tp:taxon-name-part></tp:taxon-name></italic> sp. nov.</p></caption><graphic xmlns:xlink="http://www.w3.org/1999/xlink" xlink:href="zookeys-913-001-g058.jpg" position="float" orientation="portrait" xlink:type="simple" id="oo_381000.jpg"><uri content-type="original_file" xlink:type="simple">https://binary.pensoft.net/fig/381000</uri></graphic></fig></tp:treatment-sec></tp:taxon-treatment>
