# Supplementary material for: Thirty-one new species of the spider genus Leclercera from Southeast Asia (Araneae, Psilodercidae)
Source: Zookeys. 2020 Feb 19;913:1–87. doi: 10.3897/zookeys.913.48650 (PMC7044255; doi:10.3897/zookeys.913.48650)
Supplement: XML Treatment for Leclercera xiangbabang [file zookeys.913.48650-treatment6.xml]

<!DOCTYPE tp:taxon-treatment
  PUBLIC "-//TaxonX//DTD Taxonomic Treatment Publishing DTD v0 20100105//EN" "tax-treatment-NSO.dtd">
<tp:taxon-treatment xmlns:tp="http://www.plazi.org/taxpub"><tp:treatment-meta><kwd-group><label>Taxon classification</label><kwd><named-content xmlns:xlink="http://www.w3.org/1999/xlink" content-type="kingdom">Animalia</named-content></kwd><kwd><named-content xmlns:xlink="http://www.w3.org/1999/xlink" content-type="order">Araneae</named-content></kwd><kwd><named-content xmlns:xlink="http://www.w3.org/1999/xlink" content-type="family">Psilodercidae</named-content></kwd></kwd-group><mixed-citation publication-type="journal"><person-group><name><surname>Chang</surname><given-names>Wan-Jin</given-names></name><name><surname>Li</surname><given-names>Shuqiang</given-names></name></person-group><article-title>Thirty-one new species of the spider genus <italic><tp:taxon-name><tp:taxon-name-part taxon-name-part-type="genus" reg="Leclercera">Leclercera</tp:taxon-name-part></tp:taxon-name></italic> from Southeast Asia (<tp:taxon-name><tp:taxon-name-part taxon-name-part-type="order">Araneae</tp:taxon-name-part></tp:taxon-name>, <tp:taxon-name><tp:taxon-name-part taxon-name-part-type="family">Psilodercidae</tp:taxon-name-part></tp:taxon-name>)</article-title><source>Zookeys</source><day>19</day><month>2</month><year>2020</year><volume>913</volume><fpage>1</fpage><lpage>87</lpage><pub-id pub-id-type="doi">10.3897/zookeys.913.48650</pub-id></mixed-citation></tp:treatment-meta><tp:nomenclature><tp:taxon-name><object-id xmlns:xlink="http://www.w3.org/1999/xlink" content-type="arpha" xlink:type="simple">60983BF1-245C-5E88-A340-7858EE638015</object-id>
              <tp:taxon-name-part taxon-name-part-type="genus" reg="Leclercera">Leclercera</tp:taxon-name-part>
              <tp:taxon-name-part taxon-name-part-type="species" reg="xiangbabang">xiangbabang</tp:taxon-name-part>
              <object-id xmlns:xlink="http://www.w3.org/1999/xlink" content-type="zoobank" xlink:type="simple">http://zoobank.org/63ED67F9-CF8B-4BD9-8579-66B1A8145341</object-id>
            </tp:taxon-name><tp:taxon-status xmlns:xlink="http://www.w3.org/1999/xlink" xlink:type="simple">sp. nov.</tp:taxon-status><xref ref-type="fig" rid="F9">Figs 9</xref><xref ref-type="fig" rid="F10">, 10</xref><xref ref-type="fig" rid="F55">, 55F</xref><xref ref-type="fig" rid="F58">, 58</xref></tp:nomenclature><tp:treatment-sec sec-type="Types" id="SECID0EVUAG"><title>Types.</title><p><bold><italic>Holotype</italic></bold>: ♂ (<named-content xmlns:xlink="http://www.w3.org/1999/xlink" content-type="dwc:institutional_code" xlink:type="simple">IZCAS</named-content>), Thailand, Kanchanaburi Province, Sai Yok District, Wang Krachae Subdistrict, Cave without name, <named-content xmlns:xlink="http://www.w3.org/1999/xlink" content-type="dwc:verbatimCoordinates" xlink:type="simple"><named-content content-type="geo-json" specific-use="{&#34;type&#34;:&#34;Point&#34;,&#34;coordinates&#34;:[99.023602,14.203033]}" id="NCID0EIVAG" xlink:type="simple">14°12.1820'N, 99°01.4161'E</named-content></named-content>, elevation ca 342 m, 01.XI.2014, H. Zhao, Y. Li, Z. Chen leg. <bold><italic>Paratype</italic></bold>: 1♀ (<named-content xmlns:xlink="http://www.w3.org/1999/xlink" content-type="dwc:institutional_code" xlink:type="simple">IZCAS</named-content>), same data as holotype.</p></tp:treatment-sec><tp:treatment-sec sec-type="etymology" id="SECID0EVVAG"><title>Etymology.</title><p>The species name is a noun in apposition derived from the Chinese pinyin “xiàngbábàng” (geoduck) and refers to the entire structure of the bulb which resembles the appearance of a Pacific geoduck bivalve.</p></tp:treatment-sec><tp:treatment-sec sec-type="diagnosis" id="SECID0E1VAG"><title>Diagnosis.</title><p>Males of <italic><tp:taxon-name><tp:taxon-name-part taxon-name-part-type="genus" reg="Leclercera">L.</tp:taxon-name-part> <tp:taxon-name-part taxon-name-part-type="species" reg="xiangbabang">xiangbabang</tp:taxon-name-part></tp:taxon-name></italic> sp. nov. resemble <italic><tp:taxon-name><tp:taxon-name-part taxon-name-part-type="genus" reg="Leclercera">L.</tp:taxon-name-part> <tp:taxon-name-part taxon-name-part-type="species" reg="jianzuiyu">jianzuiyu</tp:taxon-name-part></tp:taxon-name></italic> sp. nov. by having a spatulate bulb and a retrolateral apophysis on the tibia but can be distinguished by a rather bulging bulb and a wider embolus (Fig. <xref ref-type="fig" rid="F10">10B</xref>) (vs. a rather slender bulb and thin embolus (Fig. <xref ref-type="fig" rid="F12">12B</xref>)), a retrolateral apophysis on tibia, half the length of the tegulum (Fig. <xref ref-type="fig" rid="F10">10D</xref>) (vs. retrolateral apophysis on tibia equal in length to tegulum (Fig. <xref ref-type="fig" rid="F12">12C</xref>)); females can be differentiated by the elongated tubular spermathecae (Fig. <xref ref-type="fig" rid="F9">9A</xref>) (vs. rounded spermathecae (Fig. <xref ref-type="fig" rid="F11">11A</xref>)).</p><fig id="F9" position="float" orientation="portrait"><object-id xmlns:xlink="http://www.w3.org/1999/xlink" content-type="doi" xlink:type="simple">10.3897/zookeys.913.48650.figure9</object-id><object-id xmlns:xlink="http://www.w3.org/1999/xlink" content-type="arpha" xlink:type="simple">8965E4FA-B937-52F5-BE41-95013DD52A3E</object-id><label>Figure 9.</label><caption><p><italic><tp:taxon-name><tp:taxon-name-part taxon-name-part-type="genus" reg="Leclercera">Leclercera</tp:taxon-name-part> <tp:taxon-name-part taxon-name-part-type="species" reg="xiangbabang">xiangbabang</tp:taxon-name-part></tp:taxon-name></italic> sp. nov., male holotype and female paratype. <bold>A</bold> Endogyne, dorsal view <bold>B</bold> female epigastric area, ventral view <bold>C</bold> male habitus, dorsal view <bold>D</bold> female habitus, dorsal view <bold>E</bold> female habitus, ventral view. Abbreviation: SP = spermatheca.</p></caption><graphic xmlns:xlink="http://www.w3.org/1999/xlink" xlink:href="zookeys-913-001-g009.jpg" position="float" orientation="portrait" xlink:type="simple" id="oo_380951.jpg"><uri content-type="original_file" xlink:type="simple">https://binary.pensoft.net/fig/380951</uri></graphic></fig></tp:treatment-sec><tp:treatment-sec sec-type="description" id="SECID0EQYAG"><title>Description.</title><p><bold>Male</bold> (Holotype). Total length 3.18; carapace 0.80 long, 0.88 wide; abdomen 2.38 long, 0.80 wide. Carapace round and brown, with three longitudinal dark brown bands, median band two times wider than lateral band (Fig. <xref ref-type="fig" rid="F9">9C</xref>). Chelicerae brown (Fig. <xref ref-type="fig" rid="F55">55F</xref>). Clypeus dark brown medially, light brown laterally. Endites dark brown, light brown basally. Labium dark brown. Sternum dark brown, delimiting a short, light brown band medially. Abdomen elongated, anterior and posterior edge dark brown, with scattered dark and light brown patterns, antero-ventrally with dark brown circular patches laterally, with complex dark and light brown patterns posteriorly. Legs uniformly brown; measurements: I 12.75 (4.00, 0.25, 3.75, 3.00, 1.75), II 9.06 (2.75, 0.31, 2.40, 2.60, 1.00), III 6.51 (1.88, 0.25, 1.88, 1.75, 0.75), IV 9.51 (3.20, 0.31, 2.40, 2.60, 1.00). Palp (Fig. <xref ref-type="fig" rid="F10">10A–D</xref>): femur slender, four times longer than patella; patella not swollen; tibia swollen, 1.5 times shorter and two times wider than femur, with retrolateral apophysis anteriorly bearing a spine, about half the length of tegulum, spine and apophysis almost equal in length; cymbium dark brown, three times shorter than femur; bulb bulging, spatulate, brown, with embolus arising distally; embolus elongated, with blunt tip, as long as tegulum, tegulum three times wider than embolus (Fig. <xref ref-type="fig" rid="F10">10B</xref>).</p><p><bold>Female</bold> (Paratype). General features and coloration similar to those of male (Fig. <xref ref-type="fig" rid="F9">9D, E</xref>). Measurements: total length 2.26; carapace 0.63 long, 0.75 wide; abdomen 1.63 long, 1.13 wide. Leg measurements: I missing, II 7.51 (2.25, 0.25, 2.13, 2.00, 0.88), III 7.81 (2.25, 0.25, 2.34, 2.03, 0.94), IV 5.30 (1.60, 0.25, 1.50, 1.25, 0.70). Epigastric area (Fig. <xref ref-type="fig" rid="F9">9B</xref>): dark brown slit that slightly curves posteriorly. Endogyne (Fig. <xref ref-type="fig" rid="F9">9A</xref>): elongated tubular spermathecae, slightly slanting, length of a spermatheca is 2.5 times its width.</p></tp:treatment-sec><tp:treatment-sec sec-type="distribution" id="SECID0EYZAG"><title>Distribution.</title><p>Known only from the type locality (Fig. <xref ref-type="fig" rid="F58">58</xref>).</p><fig id="F10" position="float" orientation="portrait"><object-id xmlns:xlink="http://www.w3.org/1999/xlink" content-type="doi" xlink:type="simple">10.3897/zookeys.913.48650.figure10</object-id><object-id xmlns:xlink="http://www.w3.org/1999/xlink" content-type="arpha" xlink:type="simple">CF57E5E8-58FF-57AD-A5CC-3134F772532B</object-id><label>Figure 10.</label><caption><p><italic><tp:taxon-name><tp:taxon-name-part taxon-name-part-type="genus" reg="Leclercera">Leclercera</tp:taxon-name-part> <tp:taxon-name-part taxon-name-part-type="species" reg="xiangbabang">xiangbabang</tp:taxon-name-part></tp:taxon-name></italic> sp. nov. <bold>A</bold> Palp, ventral view <bold>B</bold> bulb, ventral view <bold>C</bold> palp, prolateral view <bold>D</bold> palp, retrolateral view. Abbreviations: EM = embolus, RA = retrolateral apophysis, SN = spine.</p></caption><graphic xmlns:xlink="http://www.w3.org/1999/xlink" xlink:href="zookeys-913-001-g010.jpg" position="float" orientation="portrait" xlink:type="simple" id="oo_380952.jpg"><uri content-type="original_file" xlink:type="simple">https://binary.pensoft.net/fig/380952</uri></graphic></fig></tp:treatment-sec><tp:treatment-sec><!--Section generated to contain objects referenced in tp:taxon-treatment.--><fig id="F55" position="float" orientation="portrait"><object-id xmlns:xlink="http://www.w3.org/1999/xlink" content-type="doi" xlink:type="simple">10.3897/zookeys.913.48650.figure55</object-id><object-id xmlns:xlink="http://www.w3.org/1999/xlink" content-type="arpha" xlink:type="simple">07E2BFB0-D659-5772-8E79-FA985B6D5256</object-id><label>Figure 55.</label><caption><p>Cheliceral retromargin, posterior view. <bold>A</bold><italic><tp:taxon-name><tp:taxon-name-part taxon-name-part-type="genus" reg="Leclercera">Leclercera</tp:taxon-name-part> <tp:taxon-name-part taxon-name-part-type="species" reg="xiaodai">xiaodai</tp:taxon-name-part></tp:taxon-name></italic> sp. nov. <bold>B</bold><italic><tp:taxon-name><tp:taxon-name-part taxon-name-part-type="genus" reg="Leclercera">L.</tp:taxon-name-part> <tp:taxon-name-part taxon-name-part-type="species" reg="zhamensis">zhamensis</tp:taxon-name-part></tp:taxon-name></italic> sp. nov. <bold>C</bold><italic><tp:taxon-name><tp:taxon-name-part taxon-name-part-type="genus" reg="Leclercera">L.</tp:taxon-name-part> <tp:taxon-name-part taxon-name-part-type="species" reg="sanjiao">sanjiao</tp:taxon-name-part></tp:taxon-name></italic> sp. nov. <bold>D</bold><italic><tp:taxon-name><tp:taxon-name-part taxon-name-part-type="genus" reg="Leclercera">L.</tp:taxon-name-part> <tp:taxon-name-part taxon-name-part-type="species" reg="banensis">banensis</tp:taxon-name-part></tp:taxon-name></italic> sp. nov. <bold>E</bold><italic><tp:taxon-name><tp:taxon-name-part taxon-name-part-type="genus" reg="Leclercera">L.</tp:taxon-name-part> <tp:taxon-name-part taxon-name-part-type="species" reg="jianzuiyu">jianzuiyu</tp:taxon-name-part></tp:taxon-name></italic> sp. nov. <bold>F</bold><italic><tp:taxon-name><tp:taxon-name-part taxon-name-part-type="genus" reg="Leclercera">L.</tp:taxon-name-part> <tp:taxon-name-part taxon-name-part-type="species" reg="xiangbabang">xiangbabang</tp:taxon-name-part></tp:taxon-name></italic> sp. nov. <bold>G</bold><italic><tp:taxon-name><tp:taxon-name-part taxon-name-part-type="genus" reg="Leclercera">L.</tp:taxon-name-part> <tp:taxon-name-part taxon-name-part-type="species" reg="maochong">maochong</tp:taxon-name-part></tp:taxon-name></italic> sp. nov. <bold>H</bold><italic><tp:taxon-name><tp:taxon-name-part taxon-name-part-type="genus" reg="Leclercera">L.</tp:taxon-name-part> <tp:taxon-name-part taxon-name-part-type="species" reg="shanzi">shanzi</tp:taxon-name-part></tp:taxon-name></italic> sp. nov. <bold>I</bold><italic><tp:taxon-name><tp:taxon-name-part taxon-name-part-type="genus" reg="Leclercera">L.</tp:taxon-name-part> <tp:taxon-name-part taxon-name-part-type="species" reg="yandou">yandou</tp:taxon-name-part></tp:taxon-name></italic> sp. nov. <bold>J</bold><italic><tp:taxon-name><tp:taxon-name-part taxon-name-part-type="genus" reg="Leclercera">L.</tp:taxon-name-part> <tp:taxon-name-part taxon-name-part-type="species" reg="suwanensis">suwanensis</tp:taxon-name-part></tp:taxon-name></italic> sp. nov. <bold>K</bold><italic><tp:taxon-name><tp:taxon-name-part taxon-name-part-type="genus" reg="Leclercera">L.</tp:taxon-name-part> <tp:taxon-name-part taxon-name-part-type="species" reg="duandai">duandai</tp:taxon-name-part></tp:taxon-name></italic> sp. nov. <bold>L</bold><italic><tp:taxon-name><tp:taxon-name-part taxon-name-part-type="genus" reg="Leclercera">L.</tp:taxon-name-part> <tp:taxon-name-part taxon-name-part-type="species" reg="yanjing">yanjing</tp:taxon-name-part></tp:taxon-name></italic> sp. nov. Abbreviations: PT = promargin teeth, RT = retromargin teeth.</p></caption><graphic xmlns:xlink="http://www.w3.org/1999/xlink" xlink:href="zookeys-913-001-g055.jpg" position="float" orientation="portrait" xlink:type="simple" id="oo_380997.jpg"><uri content-type="original_file" xlink:type="simple">https://binary.pensoft.net/fig/380997</uri></graphic></fig><fig id="F58" position="float" orientation="portrait"><object-id xmlns:xlink="http://www.w3.org/1999/xlink" content-type="doi" xlink:type="simple">10.3897/zookeys.913.48650.figure58</object-id><object-id xmlns:xlink="http://www.w3.org/1999/xlink" content-type="arpha" xlink:type="simple">A8768A68-E7C9-5698-98F0-621BD0E42698</object-id><label>Figure 58.</label><caption><p>Distribution of new <italic><tp:taxon-name><tp:taxon-name-part taxon-name-part-type="genus" reg="Leclercera">Leclercera</tp:taxon-name-part></tp:taxon-name></italic> species in Southeast Asia. <bold>1</bold><italic><tp:taxon-name><tp:taxon-name-part taxon-name-part-type="genus" reg="Leclercera">L.</tp:taxon-name-part> <tp:taxon-name-part taxon-name-part-type="species" reg="selasihensis">selasihensis</tp:taxon-name-part></tp:taxon-name></italic> sp. nov. <bold>2</bold><italic><tp:taxon-name><tp:taxon-name-part taxon-name-part-type="genus" reg="Leclercera">L.</tp:taxon-name-part> <tp:taxon-name-part taxon-name-part-type="species" reg="mianqiu">mianqiu</tp:taxon-name-part></tp:taxon-name></italic> sp. nov. <bold>3</bold><italic><tp:taxon-name><tp:taxon-name-part taxon-name-part-type="genus" reg="Leclercera">L.</tp:taxon-name-part> <tp:taxon-name-part taxon-name-part-type="species" reg="thamsangensis">thamsangensis</tp:taxon-name-part></tp:taxon-name></italic> sp. nov. <bold>4</bold><italic><tp:taxon-name><tp:taxon-name-part taxon-name-part-type="genus" reg="Leclercera">L.</tp:taxon-name-part> <tp:taxon-name-part taxon-name-part-type="species" reg="yandou">yandou</tp:taxon-name-part></tp:taxon-name></italic> sp. nov. <bold>5</bold><italic><tp:taxon-name><tp:taxon-name-part taxon-name-part-type="genus" reg="Leclercera">L.</tp:taxon-name-part> <tp:taxon-name-part taxon-name-part-type="species" reg="thamkaewensis">thamkaewensis</tp:taxon-name-part></tp:taxon-name></italic> sp. nov. <bold>6</bold><italic><tp:taxon-name><tp:taxon-name-part taxon-name-part-type="genus" reg="Leclercera">L.</tp:taxon-name-part> <tp:taxon-name-part taxon-name-part-type="species" reg="xiangbabang">xiangbabang</tp:taxon-name-part></tp:taxon-name></italic> sp. nov. <bold>7</bold><italic><tp:taxon-name><tp:taxon-name-part taxon-name-part-type="genus" reg="Leclercera">L.</tp:taxon-name-part> <tp:taxon-name-part taxon-name-part-type="species" reg="jianzuiyu">jianzuiyu</tp:taxon-name-part></tp:taxon-name></italic> sp. nov. <bold>8</bold><italic><tp:taxon-name><tp:taxon-name-part taxon-name-part-type="genus" reg="Leclercera">L.</tp:taxon-name-part> <tp:taxon-name-part taxon-name-part-type="species" reg="yamaensis">yamaensis</tp:taxon-name-part></tp:taxon-name></italic> sp. nov. <bold>9</bold><italic><tp:taxon-name><tp:taxon-name-part taxon-name-part-type="genus" reg="Leclercera">L.</tp:taxon-name-part> <tp:taxon-name-part taxon-name-part-type="species" reg="banensis">banensis</tp:taxon-name-part></tp:taxon-name></italic> sp. nov. <bold>10</bold><italic><tp:taxon-name><tp:taxon-name-part taxon-name-part-type="genus" reg="Leclercera">L.</tp:taxon-name-part> <tp:taxon-name-part taxon-name-part-type="species" reg="dumuzhou">dumuzhou</tp:taxon-name-part></tp:taxon-name></italic> sp. nov. <bold>11</bold><italic><tp:taxon-name><tp:taxon-name-part taxon-name-part-type="genus" reg="Leclercera">L.</tp:taxon-name-part> <tp:taxon-name-part taxon-name-part-type="species" reg="suwanensis">suwanensis</tp:taxon-name-part></tp:taxon-name></italic> sp. nov. <bold>12</bold><italic><tp:taxon-name><tp:taxon-name-part taxon-name-part-type="genus" reg="Leclercera">L.</tp:taxon-name-part> <tp:taxon-name-part taxon-name-part-type="species" reg="maochong">maochong</tp:taxon-name-part></tp:taxon-name></italic> sp. nov. <bold>13</bold><italic><tp:taxon-name><tp:taxon-name-part taxon-name-part-type="genus" reg="Leclercera">L.</tp:taxon-name-part> <tp:taxon-name-part taxon-name-part-type="species" reg="yuanzhui">yuanzhui</tp:taxon-name-part></tp:taxon-name></italic> sp. nov. <bold>14</bold><italic><tp:taxon-name><tp:taxon-name-part taxon-name-part-type="genus" reg="Leclercera">L.</tp:taxon-name-part> <tp:taxon-name-part taxon-name-part-type="species" reg="shanzi">shanzi</tp:taxon-name-part></tp:taxon-name></italic> sp. nov. <bold>15</bold><italic><tp:taxon-name><tp:taxon-name-part taxon-name-part-type="genus" reg="Leclercera">L.</tp:taxon-name-part> <tp:taxon-name-part taxon-name-part-type="species" reg="duandai">duandai</tp:taxon-name-part></tp:taxon-name></italic> sp. nov. <bold>16</bold><italic><tp:taxon-name><tp:taxon-name-part taxon-name-part-type="genus" reg="Leclercera">L.</tp:taxon-name-part> <tp:taxon-name-part taxon-name-part-type="species" reg="hponensis">hponensis</tp:taxon-name-part></tp:taxon-name></italic> sp. nov. <bold>17</bold><italic><tp:taxon-name><tp:taxon-name-part taxon-name-part-type="genus" reg="Leclercera">L.</tp:taxon-name-part> <tp:taxon-name-part taxon-name-part-type="species" reg="lizi">lizi</tp:taxon-name-part></tp:taxon-name></italic> sp. nov. <bold>18</bold><italic><tp:taxon-name><tp:taxon-name-part taxon-name-part-type="genus" reg="Leclercera">L.</tp:taxon-name-part> <tp:taxon-name-part taxon-name-part-type="species" reg="xiaodai">xiaodai</tp:taxon-name-part></tp:taxon-name></italic> sp. nov. <bold>19</bold><italic><tp:taxon-name><tp:taxon-name-part taxon-name-part-type="genus" reg="Leclercera">L.</tp:taxon-name-part> <tp:taxon-name-part taxon-name-part-type="species" reg="paiensis">paiensis</tp:taxon-name-part></tp:taxon-name></italic> sp. nov. <bold>20</bold><italic><tp:taxon-name><tp:taxon-name-part taxon-name-part-type="genus" reg="Leclercera">L.</tp:taxon-name-part> <tp:taxon-name-part taxon-name-part-type="species" reg="yanjing">yanjing</tp:taxon-name-part></tp:taxon-name></italic> sp. nov. <bold>21</bold><italic><tp:taxon-name><tp:taxon-name-part taxon-name-part-type="genus" reg="Leclercera">L.</tp:taxon-name-part> <tp:taxon-name-part taxon-name-part-type="species" reg="ekteenensis">ekteenensis</tp:taxon-name-part></tp:taxon-name></italic> sp. nov. <bold>22</bold><italic><tp:taxon-name><tp:taxon-name-part taxon-name-part-type="genus" reg="Leclercera">L.</tp:taxon-name-part> <tp:taxon-name-part taxon-name-part-type="species" reg="zanggaensis">zanggaensis</tp:taxon-name-part></tp:taxon-name></italic> sp. nov. <bold>23</bold><italic><tp:taxon-name><tp:taxon-name-part taxon-name-part-type="genus" reg="Leclercera">L.</tp:taxon-name-part> <tp:taxon-name-part taxon-name-part-type="species" reg="zhamensis">zhamensis</tp:taxon-name-part></tp:taxon-name></italic> sp. nov. <bold>24</bold><italic><tp:taxon-name><tp:taxon-name-part taxon-name-part-type="genus" reg="Leclercera">L.</tp:taxon-name-part> <tp:taxon-name-part taxon-name-part-type="species" reg="sanjiao">sanjiao</tp:taxon-name-part></tp:taxon-name></italic> sp. nov. <bold>25</bold><italic><tp:taxon-name><tp:taxon-name-part taxon-name-part-type="genus" reg="Leclercera">L.</tp:taxon-name-part> <tp:taxon-name-part taxon-name-part-type="species" reg="aniensis">aniensis</tp:taxon-name-part></tp:taxon-name></italic> sp. nov. <bold>26</bold><italic><tp:taxon-name><tp:taxon-name-part taxon-name-part-type="genus" reg="Leclercera">L.</tp:taxon-name-part> <tp:taxon-name-part taxon-name-part-type="species" reg="renqinensis">renqinensis</tp:taxon-name-part></tp:taxon-name></italic> sp. nov. <bold>27</bold><italic><tp:taxon-name><tp:taxon-name-part taxon-name-part-type="genus" reg="Leclercera">L.</tp:taxon-name-part> <tp:taxon-name-part taxon-name-part-type="species" reg="shergylaensis">shergylaensis</tp:taxon-name-part></tp:taxon-name></italic> sp. nov. <bold>28</bold><italic><tp:taxon-name><tp:taxon-name-part taxon-name-part-type="genus" reg="Leclercera">L.</tp:taxon-name-part> <tp:taxon-name-part taxon-name-part-type="species" reg="pulongensis">pulongensis</tp:taxon-name-part></tp:taxon-name></italic> sp. nov. <bold>29</bold><italic><tp:taxon-name><tp:taxon-name-part taxon-name-part-type="genus" reg="Leclercera">L.</tp:taxon-name-part> <tp:taxon-name-part taxon-name-part-type="species" reg="tudao">tudao</tp:taxon-name-part></tp:taxon-name></italic> sp. nov. <bold>30</bold><italic><tp:taxon-name><tp:taxon-name-part taxon-name-part-type="genus" reg="Leclercera">L.</tp:taxon-name-part> <tp:taxon-name-part taxon-name-part-type="species" reg="duibaensis">duibaensis</tp:taxon-name-part></tp:taxon-name></italic> sp. nov. <bold>31</bold><italic><tp:taxon-name><tp:taxon-name-part taxon-name-part-type="genus" reg="Leclercera">L.</tp:taxon-name-part> <tp:taxon-name-part taxon-name-part-type="species" reg="jiazhongensis">jiazhongensis</tp:taxon-name-part></tp:taxon-name></italic> sp. nov.</p></caption><graphic xmlns:xlink="http://www.w3.org/1999/xlink" xlink:href="zookeys-913-001-g058.jpg" position="float" orientation="portrait" xlink:type="simple" id="oo_381000.jpg"><uri content-type="original_file" xlink:type="simple">https://binary.pensoft.net/fig/381000</uri></graphic></fig><fig id="F12" position="float" orientation="portrait"><object-id xmlns:xlink="http://www.w3.org/1999/xlink" content-type="doi" xlink:type="simple">10.3897/zookeys.913.48650.figure12</object-id><object-id xmlns:xlink="http://www.w3.org/1999/xlink" content-type="arpha" xlink:type="simple">F518E034-22D8-5959-B73B-0DA560C22FE7</object-id><label>Figure 12.</label><caption><p><italic><tp:taxon-name><tp:taxon-name-part taxon-name-part-type="genus" reg="Leclercera">Leclercera</tp:taxon-name-part> <tp:taxon-name-part taxon-name-part-type="species" reg="jianzuiyu">jianzuiyu</tp:taxon-name-part></tp:taxon-name></italic> sp. nov. <bold>A</bold> Palp, ventral view <bold>B</bold> bulb, ventral view <bold>C</bold> palp, prolateral view <bold>D</bold> palp, retrolateral view. Abbreviations: EM = embolus, RA = retrolateral apophysis, SN = spine.</p></caption><graphic xmlns:xlink="http://www.w3.org/1999/xlink" xlink:href="zookeys-913-001-g012.jpg" position="float" orientation="portrait" xlink:type="simple" id="oo_380954.jpg"><uri content-type="original_file" xlink:type="simple">https://binary.pensoft.net/fig/380954</uri></graphic></fig><fig id="F11" position="float" orientation="portrait"><object-id xmlns:xlink="http://www.w3.org/1999/xlink" content-type="doi" xlink:type="simple">10.3897/zookeys.913.48650.figure11</object-id><object-id xmlns:xlink="http://www.w3.org/1999/xlink" content-type="arpha" xlink:type="simple">E4F028C0-F68D-54C9-84AD-3384DAB1E31D</object-id><label>Figure 11.</label><caption><p><italic><tp:taxon-name><tp:taxon-name-part taxon-name-part-type="genus" reg="Leclercera">Leclercera</tp:taxon-name-part> <tp:taxon-name-part taxon-name-part-type="species" reg="jianzuiyu">jianzuiyu</tp:taxon-name-part></tp:taxon-name></italic> sp. nov., male holotype and female paratype. <bold>A</bold> Endogyne, dorsal view <bold>B</bold> female epigastric area, ventral view <bold>C</bold> male habitus, dorsal view <bold>D</bold> female habitus, dorsal view <bold>E</bold> female habitus, ventral view. Abbreviation: SP = spermatheca.</p></caption><graphic xmlns:xlink="http://www.w3.org/1999/xlink" xlink:href="zookeys-913-001-g011.jpg" position="float" orientation="portrait" xlink:type="simple" id="oo_380953.jpg"><uri content-type="original_file" xlink:type="simple">https://binary.pensoft.net/fig/380953</uri></graphic></fig></tp:treatment-sec></tp:taxon-treatment>
