# Supplementary material for: Thirty-one new species of the spider genus Leclercera from Southeast Asia (Araneae, Psilodercidae)
Source: Zookeys. 2020 Feb 19;913:1–87. doi: 10.3897/zookeys.913.48650 (PMC7044255; doi:10.3897/zookeys.913.48650)
Supplement: XML Treatment for Leclercera maochong [file zookeys.913.48650-treatment12.xml]

<!DOCTYPE tp:taxon-treatment
  PUBLIC "-//TaxonX//DTD Taxonomic Treatment Publishing DTD v0 20100105//EN" "tax-treatment-NSO.dtd">
<tp:taxon-treatment xmlns:tp="http://www.plazi.org/taxpub"><tp:treatment-meta><kwd-group><label>Taxon classification</label><kwd><named-content xmlns:xlink="http://www.w3.org/1999/xlink" content-type="kingdom">Animalia</named-content></kwd><kwd><named-content xmlns:xlink="http://www.w3.org/1999/xlink" content-type="order">Araneae</named-content></kwd><kwd><named-content xmlns:xlink="http://www.w3.org/1999/xlink" content-type="family">Psilodercidae</named-content></kwd></kwd-group><mixed-citation publication-type="journal"><person-group><name><surname>Chang</surname><given-names>Wan-Jin</given-names></name><name><surname>Li</surname><given-names>Shuqiang</given-names></name></person-group><article-title>Thirty-one new species of the spider genus <italic><tp:taxon-name><tp:taxon-name-part taxon-name-part-type="genus" reg="Leclercera">Leclercera</tp:taxon-name-part></tp:taxon-name></italic> from Southeast Asia (<tp:taxon-name><tp:taxon-name-part taxon-name-part-type="order">Araneae</tp:taxon-name-part></tp:taxon-name>, <tp:taxon-name><tp:taxon-name-part taxon-name-part-type="family">Psilodercidae</tp:taxon-name-part></tp:taxon-name>)</article-title><source>Zookeys</source><day>19</day><month>2</month><year>2020</year><volume>913</volume><fpage>1</fpage><lpage>87</lpage><pub-id pub-id-type="doi">10.3897/zookeys.913.48650</pub-id></mixed-citation></tp:treatment-meta><tp:nomenclature><tp:taxon-name><object-id xmlns:xlink="http://www.w3.org/1999/xlink" content-type="arpha" xlink:type="simple">76935E75-DA5C-5E38-9319-B7C7B726606E</object-id>
              <tp:taxon-name-part taxon-name-part-type="genus" reg="Leclercera">Leclercera</tp:taxon-name-part>
              <tp:taxon-name-part taxon-name-part-type="species" reg="maochong">maochong</tp:taxon-name-part>
              <object-id xmlns:xlink="http://www.w3.org/1999/xlink" content-type="zoobank" xlink:type="simple">http://zoobank.org/90E05F42-497A-4109-9E10-1CB16F79F6E5</object-id>
            </tp:taxon-name><tp:taxon-status xmlns:xlink="http://www.w3.org/1999/xlink" xlink:type="simple">sp. nov.</tp:taxon-status><xref ref-type="fig" rid="F20">Figs 20</xref><xref ref-type="fig" rid="F21">, 21</xref><xref ref-type="fig" rid="F55">, 55G</xref><xref ref-type="fig" rid="F58">, 58</xref></tp:nomenclature><tp:treatment-sec sec-type="Types" id="SECID0EBBAI"><title>Types.</title><p><bold><italic>Holotype</italic></bold>: ♂ (<named-content xmlns:xlink="http://www.w3.org/1999/xlink" content-type="dwc:institutional_code" xlink:type="simple">IZCAS</named-content>), China, Yunnan Province, Yuxi Town, Yuanjiang County, Yangchajiexiang Nature Reserves, Nanxi Region, <named-content xmlns:xlink="http://www.w3.org/1999/xlink" content-type="dwc:verbatimCoordinates" xlink:type="simple"><named-content content-type="geo-json" specific-use="{&#34;type&#34;:&#34;Point&#34;,&#34;coordinates&#34;:[101.759400,23.160533]}" id="NCID0EUBAI" xlink:type="simple">23°9.6320'N, 101°45.5640'E</named-content></named-content>, elevation ca 2144 m, 4.VI.2015, Y. Li and Z. Chen leg. <bold><italic>Paratype</italic></bold>: 1♀ (<named-content xmlns:xlink="http://www.w3.org/1999/xlink" content-type="dwc:institutional_code" xlink:type="simple">IZCAS</named-content>), same data as holotype.</p></tp:treatment-sec><tp:treatment-sec sec-type="etymology" id="SECID0EBCAI"><title>Etymology.</title><p>The species name is a noun in apposition derived from the Chinese pinyin “máochóng” (caterpillar) and refers to the structure of spermathecae which resemble a caterpillar in lateral view.</p></tp:treatment-sec><tp:treatment-sec sec-type="diagnosis" id="SECID0EGCAI"><title>Diagnosis.</title><p>Males of <italic><tp:taxon-name><tp:taxon-name-part taxon-name-part-type="genus" reg="Leclercera">L.</tp:taxon-name-part> <tp:taxon-name-part taxon-name-part-type="species" reg="maochong">maochong</tp:taxon-name-part></tp:taxon-name></italic> sp. nov. resemble <italic><tp:taxon-name><tp:taxon-name-part taxon-name-part-type="genus" reg="Leclercera">L.</tp:taxon-name-part> <tp:taxon-name-part taxon-name-part-type="species" reg="shanzi">shanzi</tp:taxon-name-part></tp:taxon-name></italic> sp. nov. but can be distinguished by a pair of divided conductors (Fig. <xref ref-type="fig" rid="F21">21B</xref>) (i.e. – consisting of two components) (vs. a slightly twisted undivided conductor (Fig. <xref ref-type="fig" rid="F23">23B</xref>)), an absence of a laminar apophysis adjacent to embolus (vs. presence of a laminar apophysis adjacent to embolus), embolus two times longer than tegulum (vs. embolus of similar length to tegulum), presence of two dorsal apophyses anteriorly on tibia (Fig. <xref ref-type="fig" rid="F21">21D</xref>) (vs. the presence of two retrolateral tibial apophyses anteriorly (Fig. <xref ref-type="fig" rid="F23">23C</xref>)); females can be recognized by having more coils of the spermathecae and by having a pair of lateral, spherical structures connected via the duct system to the posterior ends of the spermathecae (Fig. <xref ref-type="fig" rid="F20">20A</xref>) (vs. an absence of posterior extensions of the spermathecae), external genitalia a dark purplish, rectangular patch (Fig. <xref ref-type="fig" rid="F20">20B</xref>) (vs. fan-shaped external genitalia (Fig. <xref ref-type="fig" rid="F22">22B</xref>)), dorsum with oblique lateral dark brown stripes (Fig. <xref ref-type="fig" rid="F20">20D</xref>) (vs. dark brown lateral bands with parallel lines on dorsum (Fig. <xref ref-type="fig" rid="F22">22D</xref>)).</p><fig id="F20" position="float" orientation="portrait"><object-id xmlns:xlink="http://www.w3.org/1999/xlink" content-type="doi" xlink:type="simple">10.3897/zookeys.913.48650.figure20</object-id><object-id xmlns:xlink="http://www.w3.org/1999/xlink" content-type="arpha" xlink:type="simple">29CE9013-41AB-5C33-BC86-150DB8F6A986</object-id><label>Figure 20.</label><caption><p><italic><tp:taxon-name><tp:taxon-name-part taxon-name-part-type="genus" reg="Leclercera">Leclercera</tp:taxon-name-part> <tp:taxon-name-part taxon-name-part-type="species" reg="maochong">maochong</tp:taxon-name-part></tp:taxon-name></italic> sp. nov., male holotype and female paratype. <bold>A</bold> Endogyne, dorsal view <bold>B</bold> female epigastric area, ventral view <bold>C</bold> male habitus, dorsal view <bold>D</bold> female habitus, dorsal view <bold>E</bold> female habitus, ventral view. Abbreviations: SP = spermatheca, SS = spherical structure.</p></caption><graphic xmlns:xlink="http://www.w3.org/1999/xlink" xlink:href="zookeys-913-001-g020.jpg" position="float" orientation="portrait" xlink:type="simple" id="oo_380962.jpg"><uri content-type="original_file" xlink:type="simple">https://binary.pensoft.net/fig/380962</uri></graphic></fig></tp:treatment-sec><tp:treatment-sec sec-type="description" id="SECID0EIFAI"><title>Description.</title><p><bold>Male</bold> (Holotype). Total length 2.58; carapace 0.88 long, 1.20 wide; abdomen 1.70 long, 0.80 wide. Carapace round and brown, with three dark brown longitudinal bands, median band two times wider than lateral band (Fig. <xref ref-type="fig" rid="F20">20C</xref>). Chelicerae brown (Fig. <xref ref-type="fig" rid="F55">55G</xref>). Clypeus with dark brown band medially. Endites dark brown, light brown basally. Labium dark brown. Sternum dark brown with vertically thin median light brown band. Abdomen elongated, dorsum with pairs of dark brown spots, posterior with dark brown horizontal stripes, antero-ventrally with a pair of ovoid brown patches followed by rectangular dark brown patch, posterior with complicated dark brown pattern. Legs uniformly brown; measurements: I–IV missing. Palp (Fig. <xref ref-type="fig" rid="F21">21A–D</xref>): femur slender, four times longer than patella; patella not swollen; tibia swollen, 1.5 times shorter and 3 times wider than femur, with two dorsal apophyses anteriorly (apophyses almost as long as cymbium); cymbium three times shorter than femur, dark brown distally; bulb brown, pyriform, with conductor and embolus arising distally; conductor comprises two components, basally and distally merged with embolus; embolus elongated and sheet-like, slightly twisted, two times longer than tegulum (Fig. <xref ref-type="fig" rid="F21">21B</xref>).</p><p><bold>Female</bold> (Paratype). General features and coloration similar to those of male (Fig. <xref ref-type="fig" rid="F20">20D, E</xref>). Measurements: total length 2.66; carapace 0.78 long, 0.94 wide; abdomen 1.88 long, 1.25 wide. Leg measurements: I 8.84 (2.40, 0.31, 2.88, 2.00, 1.25), II 7.06 (2.00, 0.31, 2.03, 1.72, 1.00), III missing, IV 8.17 (2.40, 0.31, 2.34, 2.03, 1.09). Epigastric area (Fig. <xref ref-type="fig" rid="F20">20B</xref>): rectangular dark brown patch anteriorly, followed by brown crescent-shaped slit posteriorly. Endogyne (Fig. <xref ref-type="fig" rid="F20">20A</xref>): spermathecae resembles a crawling caterpillar in lateral view, with pointed ends, connected posteriorly to a pair of lateral spherical bodies by a duct system double-looped like a shallow “W”.</p></tp:treatment-sec><tp:treatment-sec sec-type="distribution" id="SECID0EQGAI"><title>Distribution.</title><p>Known only from the type locality (Fig. <xref ref-type="fig" rid="F58">58</xref>).</p><fig id="F21" position="float" orientation="portrait"><object-id xmlns:xlink="http://www.w3.org/1999/xlink" content-type="doi" xlink:type="simple">10.3897/zookeys.913.48650.figure21</object-id><object-id xmlns:xlink="http://www.w3.org/1999/xlink" content-type="arpha" xlink:type="simple">8F3D7AEE-6B8A-5BBC-827D-D5DDF2A41B16</object-id><label>Figure 21.</label><caption><p><italic><tp:taxon-name><tp:taxon-name-part taxon-name-part-type="genus" reg="Leclercera">Leclercera</tp:taxon-name-part> <tp:taxon-name-part taxon-name-part-type="species" reg="maochong">maochong</tp:taxon-name-part></tp:taxon-name></italic> sp. nov. <bold>A</bold> Bulb, ventral view <bold>B</bold> bulb, ventral view <bold>C</bold> palp, prolateral view <bold>D</bold> palp, retrolateral view. Abbreviations: CO = conductor, DA = dorsal apophysis, EM = embolus.</p></caption><graphic xmlns:xlink="http://www.w3.org/1999/xlink" xlink:href="zookeys-913-001-g021.jpg" position="float" orientation="portrait" xlink:type="simple" id="oo_380963.jpg"><uri content-type="original_file" xlink:type="simple">https://binary.pensoft.net/fig/380963</uri></graphic></fig></tp:treatment-sec><tp:treatment-sec><!--Section generated to contain objects referenced in tp:taxon-treatment.--><fig id="F55" position="float" orientation="portrait"><object-id xmlns:xlink="http://www.w3.org/1999/xlink" content-type="doi" xlink:type="simple">10.3897/zookeys.913.48650.figure55</object-id><object-id xmlns:xlink="http://www.w3.org/1999/xlink" content-type="arpha" xlink:type="simple">07E2BFB0-D659-5772-8E79-FA985B6D5256</object-id><label>Figure 55.</label><caption><p>Cheliceral retromargin, posterior view. <bold>A</bold><italic><tp:taxon-name><tp:taxon-name-part taxon-name-part-type="genus" reg="Leclercera">Leclercera</tp:taxon-name-part> <tp:taxon-name-part taxon-name-part-type="species" reg="xiaodai">xiaodai</tp:taxon-name-part></tp:taxon-name></italic> sp. nov. <bold>B</bold><italic><tp:taxon-name><tp:taxon-name-part taxon-name-part-type="genus" reg="Leclercera">L.</tp:taxon-name-part> <tp:taxon-name-part taxon-name-part-type="species" reg="zhamensis">zhamensis</tp:taxon-name-part></tp:taxon-name></italic> sp. nov. <bold>C</bold><italic><tp:taxon-name><tp:taxon-name-part taxon-name-part-type="genus" reg="Leclercera">L.</tp:taxon-name-part> <tp:taxon-name-part taxon-name-part-type="species" reg="sanjiao">sanjiao</tp:taxon-name-part></tp:taxon-name></italic> sp. nov. <bold>D</bold><italic><tp:taxon-name><tp:taxon-name-part taxon-name-part-type="genus" reg="Leclercera">L.</tp:taxon-name-part> <tp:taxon-name-part taxon-name-part-type="species" reg="banensis">banensis</tp:taxon-name-part></tp:taxon-name></italic> sp. nov. <bold>E</bold><italic><tp:taxon-name><tp:taxon-name-part taxon-name-part-type="genus" reg="Leclercera">L.</tp:taxon-name-part> <tp:taxon-name-part taxon-name-part-type="species" reg="jianzuiyu">jianzuiyu</tp:taxon-name-part></tp:taxon-name></italic> sp. nov. <bold>F</bold><italic><tp:taxon-name><tp:taxon-name-part taxon-name-part-type="genus" reg="Leclercera">L.</tp:taxon-name-part> <tp:taxon-name-part taxon-name-part-type="species" reg="xiangbabang">xiangbabang</tp:taxon-name-part></tp:taxon-name></italic> sp. nov. <bold>G</bold><italic><tp:taxon-name><tp:taxon-name-part taxon-name-part-type="genus" reg="Leclercera">L.</tp:taxon-name-part> <tp:taxon-name-part taxon-name-part-type="species" reg="maochong">maochong</tp:taxon-name-part></tp:taxon-name></italic> sp. nov. <bold>H</bold><italic><tp:taxon-name><tp:taxon-name-part taxon-name-part-type="genus" reg="Leclercera">L.</tp:taxon-name-part> <tp:taxon-name-part taxon-name-part-type="species" reg="shanzi">shanzi</tp:taxon-name-part></tp:taxon-name></italic> sp. nov. <bold>I</bold><italic><tp:taxon-name><tp:taxon-name-part taxon-name-part-type="genus" reg="Leclercera">L.</tp:taxon-name-part> <tp:taxon-name-part taxon-name-part-type="species" reg="yandou">yandou</tp:taxon-name-part></tp:taxon-name></italic> sp. nov. <bold>J</bold><italic><tp:taxon-name><tp:taxon-name-part taxon-name-part-type="genus" reg="Leclercera">L.</tp:taxon-name-part> <tp:taxon-name-part taxon-name-part-type="species" reg="suwanensis">suwanensis</tp:taxon-name-part></tp:taxon-name></italic> sp. nov. <bold>K</bold><italic><tp:taxon-name><tp:taxon-name-part taxon-name-part-type="genus" reg="Leclercera">L.</tp:taxon-name-part> <tp:taxon-name-part taxon-name-part-type="species" reg="duandai">duandai</tp:taxon-name-part></tp:taxon-name></italic> sp. nov. <bold>L</bold><italic><tp:taxon-name><tp:taxon-name-part taxon-name-part-type="genus" reg="Leclercera">L.</tp:taxon-name-part> <tp:taxon-name-part taxon-name-part-type="species" reg="yanjing">yanjing</tp:taxon-name-part></tp:taxon-name></italic> sp. nov. Abbreviations: PT = promargin teeth, RT = retromargin teeth.</p></caption><graphic xmlns:xlink="http://www.w3.org/1999/xlink" xlink:href="zookeys-913-001-g055.jpg" position="float" orientation="portrait" xlink:type="simple" id="oo_380997.jpg"><uri content-type="original_file" xlink:type="simple">https://binary.pensoft.net/fig/380997</uri></graphic></fig><fig id="F58" position="float" orientation="portrait"><object-id xmlns:xlink="http://www.w3.org/1999/xlink" content-type="doi" xlink:type="simple">10.3897/zookeys.913.48650.figure58</object-id><object-id xmlns:xlink="http://www.w3.org/1999/xlink" content-type="arpha" xlink:type="simple">A8768A68-E7C9-5698-98F0-621BD0E42698</object-id><label>Figure 58.</label><caption><p>Distribution of new <italic><tp:taxon-name><tp:taxon-name-part taxon-name-part-type="genus" reg="Leclercera">Leclercera</tp:taxon-name-part></tp:taxon-name></italic> species in Southeast Asia. <bold>1</bold><italic><tp:taxon-name><tp:taxon-name-part taxon-name-part-type="genus" reg="Leclercera">L.</tp:taxon-name-part> <tp:taxon-name-part taxon-name-part-type="species" reg="selasihensis">selasihensis</tp:taxon-name-part></tp:taxon-name></italic> sp. nov. <bold>2</bold><italic><tp:taxon-name><tp:taxon-name-part taxon-name-part-type="genus" reg="Leclercera">L.</tp:taxon-name-part> <tp:taxon-name-part taxon-name-part-type="species" reg="mianqiu">mianqiu</tp:taxon-name-part></tp:taxon-name></italic> sp. nov. <bold>3</bold><italic><tp:taxon-name><tp:taxon-name-part taxon-name-part-type="genus" reg="Leclercera">L.</tp:taxon-name-part> <tp:taxon-name-part taxon-name-part-type="species" reg="thamsangensis">thamsangensis</tp:taxon-name-part></tp:taxon-name></italic> sp. nov. <bold>4</bold><italic><tp:taxon-name><tp:taxon-name-part taxon-name-part-type="genus" reg="Leclercera">L.</tp:taxon-name-part> <tp:taxon-name-part taxon-name-part-type="species" reg="yandou">yandou</tp:taxon-name-part></tp:taxon-name></italic> sp. nov. <bold>5</bold><italic><tp:taxon-name><tp:taxon-name-part taxon-name-part-type="genus" reg="Leclercera">L.</tp:taxon-name-part> <tp:taxon-name-part taxon-name-part-type="species" reg="thamkaewensis">thamkaewensis</tp:taxon-name-part></tp:taxon-name></italic> sp. nov. <bold>6</bold><italic><tp:taxon-name><tp:taxon-name-part taxon-name-part-type="genus" reg="Leclercera">L.</tp:taxon-name-part> <tp:taxon-name-part taxon-name-part-type="species" reg="xiangbabang">xiangbabang</tp:taxon-name-part></tp:taxon-name></italic> sp. nov. <bold>7</bold><italic><tp:taxon-name><tp:taxon-name-part taxon-name-part-type="genus" reg="Leclercera">L.</tp:taxon-name-part> <tp:taxon-name-part taxon-name-part-type="species" reg="jianzuiyu">jianzuiyu</tp:taxon-name-part></tp:taxon-name></italic> sp. nov. <bold>8</bold><italic><tp:taxon-name><tp:taxon-name-part taxon-name-part-type="genus" reg="Leclercera">L.</tp:taxon-name-part> <tp:taxon-name-part taxon-name-part-type="species" reg="yamaensis">yamaensis</tp:taxon-name-part></tp:taxon-name></italic> sp. nov. <bold>9</bold><italic><tp:taxon-name><tp:taxon-name-part taxon-name-part-type="genus" reg="Leclercera">L.</tp:taxon-name-part> <tp:taxon-name-part taxon-name-part-type="species" reg="banensis">banensis</tp:taxon-name-part></tp:taxon-name></italic> sp. nov. <bold>10</bold><italic><tp:taxon-name><tp:taxon-name-part taxon-name-part-type="genus" reg="Leclercera">L.</tp:taxon-name-part> <tp:taxon-name-part taxon-name-part-type="species" reg="dumuzhou">dumuzhou</tp:taxon-name-part></tp:taxon-name></italic> sp. nov. <bold>11</bold><italic><tp:taxon-name><tp:taxon-name-part taxon-name-part-type="genus" reg="Leclercera">L.</tp:taxon-name-part> <tp:taxon-name-part taxon-name-part-type="species" reg="suwanensis">suwanensis</tp:taxon-name-part></tp:taxon-name></italic> sp. nov. <bold>12</bold><italic><tp:taxon-name><tp:taxon-name-part taxon-name-part-type="genus" reg="Leclercera">L.</tp:taxon-name-part> <tp:taxon-name-part taxon-name-part-type="species" reg="maochong">maochong</tp:taxon-name-part></tp:taxon-name></italic> sp. nov. <bold>13</bold><italic><tp:taxon-name><tp:taxon-name-part taxon-name-part-type="genus" reg="Leclercera">L.</tp:taxon-name-part> <tp:taxon-name-part taxon-name-part-type="species" reg="yuanzhui">yuanzhui</tp:taxon-name-part></tp:taxon-name></italic> sp. nov. <bold>14</bold><italic><tp:taxon-name><tp:taxon-name-part taxon-name-part-type="genus" reg="Leclercera">L.</tp:taxon-name-part> <tp:taxon-name-part taxon-name-part-type="species" reg="shanzi">shanzi</tp:taxon-name-part></tp:taxon-name></italic> sp. nov. <bold>15</bold><italic><tp:taxon-name><tp:taxon-name-part taxon-name-part-type="genus" reg="Leclercera">L.</tp:taxon-name-part> <tp:taxon-name-part taxon-name-part-type="species" reg="duandai">duandai</tp:taxon-name-part></tp:taxon-name></italic> sp. nov. <bold>16</bold><italic><tp:taxon-name><tp:taxon-name-part taxon-name-part-type="genus" reg="Leclercera">L.</tp:taxon-name-part> <tp:taxon-name-part taxon-name-part-type="species" reg="hponensis">hponensis</tp:taxon-name-part></tp:taxon-name></italic> sp. nov. <bold>17</bold><italic><tp:taxon-name><tp:taxon-name-part taxon-name-part-type="genus" reg="Leclercera">L.</tp:taxon-name-part> <tp:taxon-name-part taxon-name-part-type="species" reg="lizi">lizi</tp:taxon-name-part></tp:taxon-name></italic> sp. nov. <bold>18</bold><italic><tp:taxon-name><tp:taxon-name-part taxon-name-part-type="genus" reg="Leclercera">L.</tp:taxon-name-part> <tp:taxon-name-part taxon-name-part-type="species" reg="xiaodai">xiaodai</tp:taxon-name-part></tp:taxon-name></italic> sp. nov. <bold>19</bold><italic><tp:taxon-name><tp:taxon-name-part taxon-name-part-type="genus" reg="Leclercera">L.</tp:taxon-name-part> <tp:taxon-name-part taxon-name-part-type="species" reg="paiensis">paiensis</tp:taxon-name-part></tp:taxon-name></italic> sp. nov. <bold>20</bold><italic><tp:taxon-name><tp:taxon-name-part taxon-name-part-type="genus" reg="Leclercera">L.</tp:taxon-name-part> <tp:taxon-name-part taxon-name-part-type="species" reg="yanjing">yanjing</tp:taxon-name-part></tp:taxon-name></italic> sp. nov. <bold>21</bold><italic><tp:taxon-name><tp:taxon-name-part taxon-name-part-type="genus" reg="Leclercera">L.</tp:taxon-name-part> <tp:taxon-name-part taxon-name-part-type="species" reg="ekteenensis">ekteenensis</tp:taxon-name-part></tp:taxon-name></italic> sp. nov. <bold>22</bold><italic><tp:taxon-name><tp:taxon-name-part taxon-name-part-type="genus" reg="Leclercera">L.</tp:taxon-name-part> <tp:taxon-name-part taxon-name-part-type="species" reg="zanggaensis">zanggaensis</tp:taxon-name-part></tp:taxon-name></italic> sp. nov. <bold>23</bold><italic><tp:taxon-name><tp:taxon-name-part taxon-name-part-type="genus" reg="Leclercera">L.</tp:taxon-name-part> <tp:taxon-name-part taxon-name-part-type="species" reg="zhamensis">zhamensis</tp:taxon-name-part></tp:taxon-name></italic> sp. nov. <bold>24</bold><italic><tp:taxon-name><tp:taxon-name-part taxon-name-part-type="genus" reg="Leclercera">L.</tp:taxon-name-part> <tp:taxon-name-part taxon-name-part-type="species" reg="sanjiao">sanjiao</tp:taxon-name-part></tp:taxon-name></italic> sp. nov. <bold>25</bold><italic><tp:taxon-name><tp:taxon-name-part taxon-name-part-type="genus" reg="Leclercera">L.</tp:taxon-name-part> <tp:taxon-name-part taxon-name-part-type="species" reg="aniensis">aniensis</tp:taxon-name-part></tp:taxon-name></italic> sp. nov. <bold>26</bold><italic><tp:taxon-name><tp:taxon-name-part taxon-name-part-type="genus" reg="Leclercera">L.</tp:taxon-name-part> <tp:taxon-name-part taxon-name-part-type="species" reg="renqinensis">renqinensis</tp:taxon-name-part></tp:taxon-name></italic> sp. nov. <bold>27</bold><italic><tp:taxon-name><tp:taxon-name-part taxon-name-part-type="genus" reg="Leclercera">L.</tp:taxon-name-part> <tp:taxon-name-part taxon-name-part-type="species" reg="shergylaensis">shergylaensis</tp:taxon-name-part></tp:taxon-name></italic> sp. nov. <bold>28</bold><italic><tp:taxon-name><tp:taxon-name-part taxon-name-part-type="genus" reg="Leclercera">L.</tp:taxon-name-part> <tp:taxon-name-part taxon-name-part-type="species" reg="pulongensis">pulongensis</tp:taxon-name-part></tp:taxon-name></italic> sp. nov. <bold>29</bold><italic><tp:taxon-name><tp:taxon-name-part taxon-name-part-type="genus" reg="Leclercera">L.</tp:taxon-name-part> <tp:taxon-name-part taxon-name-part-type="species" reg="tudao">tudao</tp:taxon-name-part></tp:taxon-name></italic> sp. nov. <bold>30</bold><italic><tp:taxon-name><tp:taxon-name-part taxon-name-part-type="genus" reg="Leclercera">L.</tp:taxon-name-part> <tp:taxon-name-part taxon-name-part-type="species" reg="duibaensis">duibaensis</tp:taxon-name-part></tp:taxon-name></italic> sp. nov. <bold>31</bold><italic><tp:taxon-name><tp:taxon-name-part taxon-name-part-type="genus" reg="Leclercera">L.</tp:taxon-name-part> <tp:taxon-name-part taxon-name-part-type="species" reg="jiazhongensis">jiazhongensis</tp:taxon-name-part></tp:taxon-name></italic> sp. nov.</p></caption><graphic xmlns:xlink="http://www.w3.org/1999/xlink" xlink:href="zookeys-913-001-g058.jpg" position="float" orientation="portrait" xlink:type="simple" id="oo_381000.jpg"><uri content-type="original_file" xlink:type="simple">https://binary.pensoft.net/fig/381000</uri></graphic></fig><fig id="F23" position="float" orientation="portrait"><object-id xmlns:xlink="http://www.w3.org/1999/xlink" content-type="doi" xlink:type="simple">10.3897/zookeys.913.48650.figure23</object-id><object-id xmlns:xlink="http://www.w3.org/1999/xlink" content-type="arpha" xlink:type="simple">F240D683-B4A6-59E5-839E-498069804740</object-id><label>Figure 23.</label><caption><p><italic><tp:taxon-name><tp:taxon-name-part taxon-name-part-type="genus" reg="Leclercera">Leclercera</tp:taxon-name-part> <tp:taxon-name-part taxon-name-part-type="species" reg="shanzi">shanzi</tp:taxon-name-part></tp:taxon-name></italic> sp. nov. <bold>A</bold> Palp, ventral view <bold>B</bold> bulb, ventral view <bold>C</bold> palp, prolateral view <bold>D</bold> palp, retrolateral view. Abbreviations: CO = conductor, EM = embolus, LA = laminar apophysis, RA = retrolateral apophyses.</p></caption><graphic xmlns:xlink="http://www.w3.org/1999/xlink" xlink:href="zookeys-913-001-g023.jpg" position="float" orientation="portrait" xlink:type="simple" id="oo_380965.jpg"><uri content-type="original_file" xlink:type="simple">https://binary.pensoft.net/fig/380965</uri></graphic></fig><fig id="F22" position="float" orientation="portrait"><object-id xmlns:xlink="http://www.w3.org/1999/xlink" content-type="doi" xlink:type="simple">10.3897/zookeys.913.48650.figure22</object-id><object-id xmlns:xlink="http://www.w3.org/1999/xlink" content-type="arpha" xlink:type="simple">EE196411-1446-59CB-94D9-38B927BF44D7</object-id><label>Figure 22.</label><caption><p><italic><tp:taxon-name><tp:taxon-name-part taxon-name-part-type="genus" reg="Leclercera">Leclercera</tp:taxon-name-part> <tp:taxon-name-part taxon-name-part-type="species" reg="shanzi">shanzi</tp:taxon-name-part></tp:taxon-name></italic> sp. nov., male holotype and female paratype. <bold>A</bold> Endogyne, dorsal view <bold>B</bold> female epigastric area, ventral view <bold>C</bold> male habitus, dorsal view <bold>D</bold> female habitus, dorsal view <bold>E</bold> female habitus, ventral view. Abbreviation: SP = spermatheca.</p></caption><graphic xmlns:xlink="http://www.w3.org/1999/xlink" xlink:href="zookeys-913-001-g022.jpg" position="float" orientation="portrait" xlink:type="simple" id="oo_380964.jpg"><uri content-type="original_file" xlink:type="simple">https://binary.pensoft.net/fig/380964</uri></graphic></fig></tp:treatment-sec></tp:taxon-treatment>
