# Supplementary material for: Thirty-one new species of the spider genus Leclercera from Southeast Asia (Araneae, Psilodercidae)
Source: Zookeys. 2020 Feb 19;913:1–87. doi: 10.3897/zookeys.913.48650 (PMC7044255; doi:10.3897/zookeys.913.48650)
Supplement: XML Treatment for Leclercera yanjing [file zookeys.913.48650-treatment18.xml]

<!DOCTYPE tp:taxon-treatment
  PUBLIC "-//TaxonX//DTD Taxonomic Treatment Publishing DTD v0 20100105//EN" "tax-treatment-NSO.dtd">
<tp:taxon-treatment xmlns:tp="http://www.plazi.org/taxpub"><tp:treatment-meta><kwd-group><label>Taxon classification</label><kwd><named-content xmlns:xlink="http://www.w3.org/1999/xlink" content-type="kingdom">Animalia</named-content></kwd><kwd><named-content xmlns:xlink="http://www.w3.org/1999/xlink" content-type="order">Araneae</named-content></kwd><kwd><named-content xmlns:xlink="http://www.w3.org/1999/xlink" content-type="family">Psilodercidae</named-content></kwd></kwd-group><mixed-citation publication-type="journal"><person-group><name><surname>Chang</surname><given-names>Wan-Jin</given-names></name><name><surname>Li</surname><given-names>Shuqiang</given-names></name></person-group><article-title>Thirty-one new species of the spider genus <italic><tp:taxon-name><tp:taxon-name-part taxon-name-part-type="genus" reg="Leclercera">Leclercera</tp:taxon-name-part></tp:taxon-name></italic> from Southeast Asia (<tp:taxon-name><tp:taxon-name-part taxon-name-part-type="order">Araneae</tp:taxon-name-part></tp:taxon-name>, <tp:taxon-name><tp:taxon-name-part taxon-name-part-type="family">Psilodercidae</tp:taxon-name-part></tp:taxon-name>)</article-title><source>Zookeys</source><day>19</day><month>2</month><year>2020</year><volume>913</volume><fpage>1</fpage><lpage>87</lpage><pub-id pub-id-type="doi">10.3897/zookeys.913.48650</pub-id></mixed-citation></tp:treatment-meta><tp:nomenclature><tp:taxon-name><object-id xmlns:xlink="http://www.w3.org/1999/xlink" content-type="arpha" xlink:type="simple">E1ED95BA-B7C7-5539-A24F-4EB5070DD500</object-id>
              <tp:taxon-name-part taxon-name-part-type="genus" reg="Leclercera">Leclercera</tp:taxon-name-part>
              <tp:taxon-name-part taxon-name-part-type="species" reg="yanjing">yanjing</tp:taxon-name-part>
              <object-id xmlns:xlink="http://www.w3.org/1999/xlink" content-type="zoobank" xlink:type="simple">http://zoobank.org/A4C77193-1588-4F4C-9646-3A82B6F532BC</object-id>
            </tp:taxon-name><tp:taxon-status xmlns:xlink="http://www.w3.org/1999/xlink" xlink:type="simple">sp. nov.</tp:taxon-status><xref ref-type="fig" rid="F30">Figs 30</xref><xref ref-type="fig" rid="F55">, 55L</xref><xref ref-type="fig" rid="F58">, 58</xref></tp:nomenclature><tp:treatment-sec sec-type="Types" id="SECID0EVKBI"><title>Types.</title><p><bold><italic>Holotype</italic></bold>: ♀ (<named-content xmlns:xlink="http://www.w3.org/1999/xlink" content-type="dwc:institutional_code" xlink:type="simple">IZCAS</named-content>), China, Tibet Autonomous Region, Shannan, Cona County, Lemenba Ethnic Village, along the road between Lewang Bridge to Zhisimuzha scenic area, <named-content xmlns:xlink="http://www.w3.org/1999/xlink" content-type="dwc:verbatimCoordinates" xlink:type="simple"><named-content content-type="geo-json" specific-use="{&#34;type&#34;:&#34;Point&#34;,&#34;coordinates&#34;:[91.729267,27.826183]}" id="NCID0EILBI" xlink:type="simple">27°49.5710'N, 91°43.7560'E</named-content></named-content>, elevation ca 2793 m, 1.VI.2016, J. Wu leg.</p></tp:treatment-sec><tp:treatment-sec sec-type="etymology" id="SECID0ENLBI"><title>Etymology.</title><p>The species name is a noun in apposition derived from the Chinese pinyin “yǎnjìng” (spectacles) and refers to the structure of the spermathecae resembling a pair of spectacles (Fig. <xref ref-type="fig" rid="F30">30A</xref>).</p></tp:treatment-sec><tp:treatment-sec sec-type="diagnosis" id="SECID0EXLBI"><title>Diagnosis.</title><p>Females of <italic><tp:taxon-name><tp:taxon-name-part taxon-name-part-type="genus" reg="Leclercera">L.</tp:taxon-name-part> <tp:taxon-name-part taxon-name-part-type="species" reg="yanjing">yanjing</tp:taxon-name-part></tp:taxon-name></italic> sp. nov. can be distinguished from other congeners by a unique curved ‘x’ spot on the external genitalia (Fig. <xref ref-type="fig" rid="F30">30B</xref>) and the spermathecae which resemble a pair of aviator glasses (Fig. <xref ref-type="fig" rid="F30">30A</xref>) (vs. absence of such characteristics in congeners).</p><fig id="F30" position="float" orientation="portrait"><object-id xmlns:xlink="http://www.w3.org/1999/xlink" content-type="doi" xlink:type="simple">10.3897/zookeys.913.48650.figure30</object-id><object-id xmlns:xlink="http://www.w3.org/1999/xlink" content-type="arpha" xlink:type="simple">92424027-F64D-52A3-849E-D19E82669E82</object-id><label>Figure 30.</label><caption><p><italic><tp:taxon-name><tp:taxon-name-part taxon-name-part-type="genus" reg="Leclercera">Leclercera</tp:taxon-name-part> <tp:taxon-name-part taxon-name-part-type="species" reg="yanjing">yanjing</tp:taxon-name-part></tp:taxon-name></italic> sp. nov., female paratype. <bold>A</bold> Endogyne, dorsal view <bold>B</bold> female epigastric area, ventral view <bold>C</bold> female habitus, dorsal view <bold>D</bold> female habitus, ventral view. Abbreviation: SP = spermatheca.</p></caption><graphic xmlns:xlink="http://www.w3.org/1999/xlink" xlink:href="zookeys-913-001-g030.jpg" position="float" orientation="portrait" xlink:type="simple" id="oo_380972.jpg"><uri content-type="original_file" xlink:type="simple">https://binary.pensoft.net/fig/380972</uri></graphic></fig></tp:treatment-sec><tp:treatment-sec sec-type="description" id="SECID0EQNBI"><title>Description.</title><p><bold>Female.</bold> Total length 2.88; carapace 0.88 long, 0.88 wide; abdomen 2.00 long, 1.50 wide. Carapace round and brown, with dark brown band medially (Fig. <xref ref-type="fig" rid="F30">30C</xref>). Chelicerae brown (Fig. <xref ref-type="fig" rid="F55">55L</xref>). Clypeus light brown. Endites dark brown, light brown basally. Labium dark brown. Sternum light brown. Abdomen elongated, dorsum with dark brown band laterally, medially with dark brown stripes (Fig. <xref ref-type="fig" rid="F30">30C</xref>), antero-ventrally pale brown with a distinct curved ‘x’ spot on external genitalia, with indistinct brown spots posteriorly (Fig. <xref ref-type="fig" rid="F30">30D</xref>). Legs uniformly brown; measurements: I 7.34 (2.03, 0.31, 2.19, 1.72, 1.09), II 6.57 (1.88, 0.31, 1.88, 1.56, 0.94), III 4.98 (1.41, 0.31, 1.28, 1.20, 0.78), IV 6.91 (1.88, 0.31, 2.00, 1.72, 1.00). Epigastric area (Fig. <xref ref-type="fig" rid="F30">30B</xref>): ovoid pinkish patch followed by a curvy ‘x’ mark and a brown slit posteriorly. Endogyne (Fig. <xref ref-type="fig" rid="F30">30A</xref>): a pair of connected, cuneate spermathecae resembling a pair of aviator glasses, with a curved ‘x’ spot posteriorly.</p><p><bold>Male</bold>. Unknown.</p></tp:treatment-sec><tp:treatment-sec sec-type="distribution" id="SECID0EUOBI"><title>Distribution.</title><p>Known only from the type locality (Fig. <xref ref-type="fig" rid="F58">58</xref>).</p></tp:treatment-sec><tp:treatment-sec><!--Section generated to contain objects referenced in tp:taxon-treatment.--><fig id="F55" position="float" orientation="portrait"><object-id xmlns:xlink="http://www.w3.org/1999/xlink" content-type="doi" xlink:type="simple">10.3897/zookeys.913.48650.figure55</object-id><object-id xmlns:xlink="http://www.w3.org/1999/xlink" content-type="arpha" xlink:type="simple">07E2BFB0-D659-5772-8E79-FA985B6D5256</object-id><label>Figure 55.</label><caption><p>Cheliceral retromargin, posterior view. <bold>A</bold><italic><tp:taxon-name><tp:taxon-name-part taxon-name-part-type="genus" reg="Leclercera">Leclercera</tp:taxon-name-part> <tp:taxon-name-part taxon-name-part-type="species" reg="xiaodai">xiaodai</tp:taxon-name-part></tp:taxon-name></italic> sp. nov. <bold>B</bold><italic><tp:taxon-name><tp:taxon-name-part taxon-name-part-type="genus" reg="Leclercera">L.</tp:taxon-name-part> <tp:taxon-name-part taxon-name-part-type="species" reg="zhamensis">zhamensis</tp:taxon-name-part></tp:taxon-name></italic> sp. nov. <bold>C</bold><italic><tp:taxon-name><tp:taxon-name-part taxon-name-part-type="genus" reg="Leclercera">L.</tp:taxon-name-part> <tp:taxon-name-part taxon-name-part-type="species" reg="sanjiao">sanjiao</tp:taxon-name-part></tp:taxon-name></italic> sp. nov. <bold>D</bold><italic><tp:taxon-name><tp:taxon-name-part taxon-name-part-type="genus" reg="Leclercera">L.</tp:taxon-name-part> <tp:taxon-name-part taxon-name-part-type="species" reg="banensis">banensis</tp:taxon-name-part></tp:taxon-name></italic> sp. nov. <bold>E</bold><italic><tp:taxon-name><tp:taxon-name-part taxon-name-part-type="genus" reg="Leclercera">L.</tp:taxon-name-part> <tp:taxon-name-part taxon-name-part-type="species" reg="jianzuiyu">jianzuiyu</tp:taxon-name-part></tp:taxon-name></italic> sp. nov. <bold>F</bold><italic><tp:taxon-name><tp:taxon-name-part taxon-name-part-type="genus" reg="Leclercera">L.</tp:taxon-name-part> <tp:taxon-name-part taxon-name-part-type="species" reg="xiangbabang">xiangbabang</tp:taxon-name-part></tp:taxon-name></italic> sp. nov. <bold>G</bold><italic><tp:taxon-name><tp:taxon-name-part taxon-name-part-type="genus" reg="Leclercera">L.</tp:taxon-name-part> <tp:taxon-name-part taxon-name-part-type="species" reg="maochong">maochong</tp:taxon-name-part></tp:taxon-name></italic> sp. nov. <bold>H</bold><italic><tp:taxon-name><tp:taxon-name-part taxon-name-part-type="genus" reg="Leclercera">L.</tp:taxon-name-part> <tp:taxon-name-part taxon-name-part-type="species" reg="shanzi">shanzi</tp:taxon-name-part></tp:taxon-name></italic> sp. nov. <bold>I</bold><italic><tp:taxon-name><tp:taxon-name-part taxon-name-part-type="genus" reg="Leclercera">L.</tp:taxon-name-part> <tp:taxon-name-part taxon-name-part-type="species" reg="yandou">yandou</tp:taxon-name-part></tp:taxon-name></italic> sp. nov. <bold>J</bold><italic><tp:taxon-name><tp:taxon-name-part taxon-name-part-type="genus" reg="Leclercera">L.</tp:taxon-name-part> <tp:taxon-name-part taxon-name-part-type="species" reg="suwanensis">suwanensis</tp:taxon-name-part></tp:taxon-name></italic> sp. nov. <bold>K</bold><italic><tp:taxon-name><tp:taxon-name-part taxon-name-part-type="genus" reg="Leclercera">L.</tp:taxon-name-part> <tp:taxon-name-part taxon-name-part-type="species" reg="duandai">duandai</tp:taxon-name-part></tp:taxon-name></italic> sp. nov. <bold>L</bold><italic><tp:taxon-name><tp:taxon-name-part taxon-name-part-type="genus" reg="Leclercera">L.</tp:taxon-name-part> <tp:taxon-name-part taxon-name-part-type="species" reg="yanjing">yanjing</tp:taxon-name-part></tp:taxon-name></italic> sp. nov. Abbreviations: PT = promargin teeth, RT = retromargin teeth.</p></caption><graphic xmlns:xlink="http://www.w3.org/1999/xlink" xlink:href="zookeys-913-001-g055.jpg" position="float" orientation="portrait" xlink:type="simple" id="oo_380997.jpg"><uri content-type="original_file" xlink:type="simple">https://binary.pensoft.net/fig/380997</uri></graphic></fig><fig id="F58" position="float" orientation="portrait"><object-id xmlns:xlink="http://www.w3.org/1999/xlink" content-type="doi" xlink:type="simple">10.3897/zookeys.913.48650.figure58</object-id><object-id xmlns:xlink="http://www.w3.org/1999/xlink" content-type="arpha" xlink:type="simple">A8768A68-E7C9-5698-98F0-621BD0E42698</object-id><label>Figure 58.</label><caption><p>Distribution of new <italic><tp:taxon-name><tp:taxon-name-part taxon-name-part-type="genus" reg="Leclercera">Leclercera</tp:taxon-name-part></tp:taxon-name></italic> species in Southeast Asia. <bold>1</bold><italic><tp:taxon-name><tp:taxon-name-part taxon-name-part-type="genus" reg="Leclercera">L.</tp:taxon-name-part> <tp:taxon-name-part taxon-name-part-type="species" reg="selasihensis">selasihensis</tp:taxon-name-part></tp:taxon-name></italic> sp. nov. <bold>2</bold><italic><tp:taxon-name><tp:taxon-name-part taxon-name-part-type="genus" reg="Leclercera">L.</tp:taxon-name-part> <tp:taxon-name-part taxon-name-part-type="species" reg="mianqiu">mianqiu</tp:taxon-name-part></tp:taxon-name></italic> sp. nov. <bold>3</bold><italic><tp:taxon-name><tp:taxon-name-part taxon-name-part-type="genus" reg="Leclercera">L.</tp:taxon-name-part> <tp:taxon-name-part taxon-name-part-type="species" reg="thamsangensis">thamsangensis</tp:taxon-name-part></tp:taxon-name></italic> sp. nov. <bold>4</bold><italic><tp:taxon-name><tp:taxon-name-part taxon-name-part-type="genus" reg="Leclercera">L.</tp:taxon-name-part> <tp:taxon-name-part taxon-name-part-type="species" reg="yandou">yandou</tp:taxon-name-part></tp:taxon-name></italic> sp. nov. <bold>5</bold><italic><tp:taxon-name><tp:taxon-name-part taxon-name-part-type="genus" reg="Leclercera">L.</tp:taxon-name-part> <tp:taxon-name-part taxon-name-part-type="species" reg="thamkaewensis">thamkaewensis</tp:taxon-name-part></tp:taxon-name></italic> sp. nov. <bold>6</bold><italic><tp:taxon-name><tp:taxon-name-part taxon-name-part-type="genus" reg="Leclercera">L.</tp:taxon-name-part> <tp:taxon-name-part taxon-name-part-type="species" reg="xiangbabang">xiangbabang</tp:taxon-name-part></tp:taxon-name></italic> sp. nov. <bold>7</bold><italic><tp:taxon-name><tp:taxon-name-part taxon-name-part-type="genus" reg="Leclercera">L.</tp:taxon-name-part> <tp:taxon-name-part taxon-name-part-type="species" reg="jianzuiyu">jianzuiyu</tp:taxon-name-part></tp:taxon-name></italic> sp. nov. <bold>8</bold><italic><tp:taxon-name><tp:taxon-name-part taxon-name-part-type="genus" reg="Leclercera">L.</tp:taxon-name-part> <tp:taxon-name-part taxon-name-part-type="species" reg="yamaensis">yamaensis</tp:taxon-name-part></tp:taxon-name></italic> sp. nov. <bold>9</bold><italic><tp:taxon-name><tp:taxon-name-part taxon-name-part-type="genus" reg="Leclercera">L.</tp:taxon-name-part> <tp:taxon-name-part taxon-name-part-type="species" reg="banensis">banensis</tp:taxon-name-part></tp:taxon-name></italic> sp. nov. <bold>10</bold><italic><tp:taxon-name><tp:taxon-name-part taxon-name-part-type="genus" reg="Leclercera">L.</tp:taxon-name-part> <tp:taxon-name-part taxon-name-part-type="species" reg="dumuzhou">dumuzhou</tp:taxon-name-part></tp:taxon-name></italic> sp. nov. <bold>11</bold><italic><tp:taxon-name><tp:taxon-name-part taxon-name-part-type="genus" reg="Leclercera">L.</tp:taxon-name-part> <tp:taxon-name-part taxon-name-part-type="species" reg="suwanensis">suwanensis</tp:taxon-name-part></tp:taxon-name></italic> sp. nov. <bold>12</bold><italic><tp:taxon-name><tp:taxon-name-part taxon-name-part-type="genus" reg="Leclercera">L.</tp:taxon-name-part> <tp:taxon-name-part taxon-name-part-type="species" reg="maochong">maochong</tp:taxon-name-part></tp:taxon-name></italic> sp. nov. <bold>13</bold><italic><tp:taxon-name><tp:taxon-name-part taxon-name-part-type="genus" reg="Leclercera">L.</tp:taxon-name-part> <tp:taxon-name-part taxon-name-part-type="species" reg="yuanzhui">yuanzhui</tp:taxon-name-part></tp:taxon-name></italic> sp. nov. <bold>14</bold><italic><tp:taxon-name><tp:taxon-name-part taxon-name-part-type="genus" reg="Leclercera">L.</tp:taxon-name-part> <tp:taxon-name-part taxon-name-part-type="species" reg="shanzi">shanzi</tp:taxon-name-part></tp:taxon-name></italic> sp. nov. <bold>15</bold><italic><tp:taxon-name><tp:taxon-name-part taxon-name-part-type="genus" reg="Leclercera">L.</tp:taxon-name-part> <tp:taxon-name-part taxon-name-part-type="species" reg="duandai">duandai</tp:taxon-name-part></tp:taxon-name></italic> sp. nov. <bold>16</bold><italic><tp:taxon-name><tp:taxon-name-part taxon-name-part-type="genus" reg="Leclercera">L.</tp:taxon-name-part> <tp:taxon-name-part taxon-name-part-type="species" reg="hponensis">hponensis</tp:taxon-name-part></tp:taxon-name></italic> sp. nov. <bold>17</bold><italic><tp:taxon-name><tp:taxon-name-part taxon-name-part-type="genus" reg="Leclercera">L.</tp:taxon-name-part> <tp:taxon-name-part taxon-name-part-type="species" reg="lizi">lizi</tp:taxon-name-part></tp:taxon-name></italic> sp. nov. <bold>18</bold><italic><tp:taxon-name><tp:taxon-name-part taxon-name-part-type="genus" reg="Leclercera">L.</tp:taxon-name-part> <tp:taxon-name-part taxon-name-part-type="species" reg="xiaodai">xiaodai</tp:taxon-name-part></tp:taxon-name></italic> sp. nov. <bold>19</bold><italic><tp:taxon-name><tp:taxon-name-part taxon-name-part-type="genus" reg="Leclercera">L.</tp:taxon-name-part> <tp:taxon-name-part taxon-name-part-type="species" reg="paiensis">paiensis</tp:taxon-name-part></tp:taxon-name></italic> sp. nov. <bold>20</bold><italic><tp:taxon-name><tp:taxon-name-part taxon-name-part-type="genus" reg="Leclercera">L.</tp:taxon-name-part> <tp:taxon-name-part taxon-name-part-type="species" reg="yanjing">yanjing</tp:taxon-name-part></tp:taxon-name></italic> sp. nov. <bold>21</bold><italic><tp:taxon-name><tp:taxon-name-part taxon-name-part-type="genus" reg="Leclercera">L.</tp:taxon-name-part> <tp:taxon-name-part taxon-name-part-type="species" reg="ekteenensis">ekteenensis</tp:taxon-name-part></tp:taxon-name></italic> sp. nov. <bold>22</bold><italic><tp:taxon-name><tp:taxon-name-part taxon-name-part-type="genus" reg="Leclercera">L.</tp:taxon-name-part> <tp:taxon-name-part taxon-name-part-type="species" reg="zanggaensis">zanggaensis</tp:taxon-name-part></tp:taxon-name></italic> sp. nov. <bold>23</bold><italic><tp:taxon-name><tp:taxon-name-part taxon-name-part-type="genus" reg="Leclercera">L.</tp:taxon-name-part> <tp:taxon-name-part taxon-name-part-type="species" reg="zhamensis">zhamensis</tp:taxon-name-part></tp:taxon-name></italic> sp. nov. <bold>24</bold><italic><tp:taxon-name><tp:taxon-name-part taxon-name-part-type="genus" reg="Leclercera">L.</tp:taxon-name-part> <tp:taxon-name-part taxon-name-part-type="species" reg="sanjiao">sanjiao</tp:taxon-name-part></tp:taxon-name></italic> sp. nov. <bold>25</bold><italic><tp:taxon-name><tp:taxon-name-part taxon-name-part-type="genus" reg="Leclercera">L.</tp:taxon-name-part> <tp:taxon-name-part taxon-name-part-type="species" reg="aniensis">aniensis</tp:taxon-name-part></tp:taxon-name></italic> sp. nov. <bold>26</bold><italic><tp:taxon-name><tp:taxon-name-part taxon-name-part-type="genus" reg="Leclercera">L.</tp:taxon-name-part> <tp:taxon-name-part taxon-name-part-type="species" reg="renqinensis">renqinensis</tp:taxon-name-part></tp:taxon-name></italic> sp. nov. <bold>27</bold><italic><tp:taxon-name><tp:taxon-name-part taxon-name-part-type="genus" reg="Leclercera">L.</tp:taxon-name-part> <tp:taxon-name-part taxon-name-part-type="species" reg="shergylaensis">shergylaensis</tp:taxon-name-part></tp:taxon-name></italic> sp. nov. <bold>28</bold><italic><tp:taxon-name><tp:taxon-name-part taxon-name-part-type="genus" reg="Leclercera">L.</tp:taxon-name-part> <tp:taxon-name-part taxon-name-part-type="species" reg="pulongensis">pulongensis</tp:taxon-name-part></tp:taxon-name></italic> sp. nov. <bold>29</bold><italic><tp:taxon-name><tp:taxon-name-part taxon-name-part-type="genus" reg="Leclercera">L.</tp:taxon-name-part> <tp:taxon-name-part taxon-name-part-type="species" reg="tudao">tudao</tp:taxon-name-part></tp:taxon-name></italic> sp. nov. <bold>30</bold><italic><tp:taxon-name><tp:taxon-name-part taxon-name-part-type="genus" reg="Leclercera">L.</tp:taxon-name-part> <tp:taxon-name-part taxon-name-part-type="species" reg="duibaensis">duibaensis</tp:taxon-name-part></tp:taxon-name></italic> sp. nov. <bold>31</bold><italic><tp:taxon-name><tp:taxon-name-part taxon-name-part-type="genus" reg="Leclercera">L.</tp:taxon-name-part> <tp:taxon-name-part taxon-name-part-type="species" reg="jiazhongensis">jiazhongensis</tp:taxon-name-part></tp:taxon-name></italic> sp. nov.</p></caption><graphic xmlns:xlink="http://www.w3.org/1999/xlink" xlink:href="zookeys-913-001-g058.jpg" position="float" orientation="portrait" xlink:type="simple" id="oo_381000.jpg"><uri content-type="original_file" xlink:type="simple">https://binary.pensoft.net/fig/381000</uri></graphic></fig></tp:treatment-sec></tp:taxon-treatment>
