# Supplementary material for: Thirty-one new species of the spider genus Leclercera from Southeast Asia (Araneae, Psilodercidae)
Source: Zookeys. 2020 Feb 19;913:1–87. doi: 10.3897/zookeys.913.48650 (PMC7044255; doi:10.3897/zookeys.913.48650)
Supplement: XML Treatment for Leclercera duibaensis [file zookeys.913.48650-treatment31.xml]

<!DOCTYPE tp:taxon-treatment
  PUBLIC "-//TaxonX//DTD Taxonomic Treatment Publishing DTD v0 20100105//EN" "tax-treatment-NSO.dtd">
<tp:taxon-treatment xmlns:tp="http://www.plazi.org/taxpub"><tp:treatment-meta><kwd-group><label>Taxon classification</label><kwd><named-content xmlns:xlink="http://www.w3.org/1999/xlink" content-type="kingdom">Animalia</named-content></kwd><kwd><named-content xmlns:xlink="http://www.w3.org/1999/xlink" content-type="order">Araneae</named-content></kwd><kwd><named-content xmlns:xlink="http://www.w3.org/1999/xlink" content-type="family">Psilodercidae</named-content></kwd></kwd-group><mixed-citation publication-type="journal"><person-group><name><surname>Chang</surname><given-names>Wan-Jin</given-names></name><name><surname>Li</surname><given-names>Shuqiang</given-names></name></person-group><article-title>Thirty-one new species of the spider genus <italic><tp:taxon-name><tp:taxon-name-part taxon-name-part-type="genus" reg="Leclercera">Leclercera</tp:taxon-name-part></tp:taxon-name></italic> from Southeast Asia (<tp:taxon-name><tp:taxon-name-part taxon-name-part-type="order">Araneae</tp:taxon-name-part></tp:taxon-name>, <tp:taxon-name><tp:taxon-name-part taxon-name-part-type="family">Psilodercidae</tp:taxon-name-part></tp:taxon-name>)</article-title><source>Zookeys</source><day>19</day><month>2</month><year>2020</year><volume>913</volume><fpage>1</fpage><lpage>87</lpage><pub-id pub-id-type="doi">10.3897/zookeys.913.48650</pub-id></mixed-citation></tp:treatment-meta><tp:nomenclature><tp:taxon-name><object-id xmlns:xlink="http://www.w3.org/1999/xlink" content-type="arpha" xlink:type="simple">9083CD14-23E1-5459-AA30-F98115512A41</object-id>
              <tp:taxon-name-part taxon-name-part-type="genus" reg="Leclercera">Leclercera</tp:taxon-name-part>
              <tp:taxon-name-part taxon-name-part-type="species" reg="duibaensis">duibaensis</tp:taxon-name-part>
              <object-id xmlns:xlink="http://www.w3.org/1999/xlink" content-type="zoobank" xlink:type="simple">http://zoobank.org/00AE7BE3-89B4-47DA-AA5D-BE3A2813C7A7</object-id>
            </tp:taxon-name><tp:taxon-status xmlns:xlink="http://www.w3.org/1999/xlink" xlink:type="simple">sp. nov.</tp:taxon-status><xref ref-type="fig" rid="F51">Figs 51</xref><xref ref-type="fig" rid="F52">, 52</xref><xref ref-type="fig" rid="F57">, 57F</xref><xref ref-type="fig" rid="F58">, 58</xref></tp:nomenclature><tp:treatment-sec sec-type="Types" id="SECID0E4IAK"><title>Types.</title><p><bold><italic>Holotype</italic></bold>: ♂ (<named-content xmlns:xlink="http://www.w3.org/1999/xlink" content-type="dwc:institutional_code" xlink:type="simple">IZCAS</named-content>), China, Tibet Autonomous Region, Shannan, Duopozhang Village, Duiba Village, <named-content xmlns:xlink="http://www.w3.org/1999/xlink" content-type="dwc:verbatimCoordinates" xlink:type="simple"><named-content content-type="geo-json" specific-use="{&#34;type&#34;:&#34;Point&#34;,&#34;coordinates&#34;:[91.697200,29.371400]}" id="NCID0EQJAK" xlink:type="simple">29°22.2840'N, 91°41.8320'E</named-content></named-content>, elevation ca 4095 m, 14.VIII.2019, X. Zhang, Z. Bai and J. Liu leg.</p></tp:treatment-sec><tp:treatment-sec sec-type="etymology" id="SECID0EVJAK"><title>Etymology.</title><p>The species name is an adjective referring to the type locality.</p></tp:treatment-sec><tp:treatment-sec sec-type="diagnosis" id="SECID0E1JAK"><title>Diagnosis.</title><p>Diagnostic features of the males are discussed in the diagnosis of <italic><tp:taxon-name><tp:taxon-name-part taxon-name-part-type="genus" reg="Leclercera">L.</tp:taxon-name-part> <tp:taxon-name-part taxon-name-part-type="species" reg="shergylaensis">shergylaensis</tp:taxon-name-part></tp:taxon-name></italic> sp. nov.</p><fig id="F51" position="float" orientation="portrait"><object-id xmlns:xlink="http://www.w3.org/1999/xlink" content-type="doi" xlink:type="simple">10.3897/zookeys.913.48650.figure51</object-id><object-id xmlns:xlink="http://www.w3.org/1999/xlink" content-type="arpha" xlink:type="simple">23C2C948-C415-51F3-BD9E-11C7FE6BF673</object-id><label>Figure 51.</label><caption><p><italic><tp:taxon-name><tp:taxon-name-part taxon-name-part-type="genus" reg="Leclercera">Leclercera</tp:taxon-name-part> <tp:taxon-name-part taxon-name-part-type="species" reg="duibaensis">duibaensis</tp:taxon-name-part></tp:taxon-name></italic> sp. nov., male holotype. <bold>A</bold> Habitus, dorsal view <bold>B</bold> habitus ventral view.</p></caption><graphic xmlns:xlink="http://www.w3.org/1999/xlink" xlink:href="zookeys-913-001-g051.jpg" position="float" orientation="portrait" xlink:type="simple" id="oo_380993.jpg"><uri content-type="original_file" xlink:type="simple">https://binary.pensoft.net/fig/380993</uri></graphic></fig></tp:treatment-sec><tp:treatment-sec sec-type="description" id="SECID0EHLAK"><title>Description.</title><p><bold>Male</bold> (Holotype). Total length 3.60; carapace 1.41 long, 1.40 wide; abdomen 2.19 long, 1.00 wide. Carapace round and brown, with dark brown traces medially (Fig. <xref ref-type="fig" rid="F51">51A</xref>). Chelicerae brown (Fig. <xref ref-type="fig" rid="F57">57F</xref>). Clypeus brown. Endites dark brown, light brown basally. Labium dark brown. Sternum dark brown, with light brown “T”-shaped trace anteriorly. Abdomen elongated, antero-dorsally with pairs of dark brown spots laterally, posterior with dark brown horizontal stripes medially, antero-ventrally with pairs of brown, kidney-shaped spots laterally, medially with elliptical patch, posterior with indistinct dark brown vertical patterns. Legs uniformly brown; measurements: I 10.85 (3.85, 0.50, 3.75, 1.75, 1.00), II 10.25 (3.00, 0.50, 3.00, 2.50, 1.25), III 7.39 (2.19, 0.40, 2.00, 1.80, 1.00), IV 12.20 (3.50, 0.50, 4.00, 2.80, 1.40). Palp (Fig. <xref ref-type="fig" rid="F52">52A–D</xref>): femur slender, three times longer than patella; patella not swollen; tibia swollen, 1.5 times shorter and two times wider than femur, with a retrolateral apophysis bearing a spine anteriorly, spine and apophysis similar in length (Fig. <xref ref-type="fig" rid="F52">52D</xref>); cymbium two times shorter than femur, with retrolateral apophysis bearing four spines posteriorly, spines and apophysis similar in length (Fig. <xref ref-type="fig" rid="F52">52D</xref>); bulb brown, ovoid with embolus and laminar apophysis arising distally, presence of a bulge marginally; embolus fine and black, slightly shorter than laminar apophysis; laminar apophysis slightly twisted, forming a “U”-shaped branch, with one branch two times longer than other branch, four times wider than, and not attached to, embolus (Fig. <xref ref-type="fig" rid="F52">52B</xref>).</p><p><bold>Female</bold>. Unknown.</p></tp:treatment-sec><tp:treatment-sec sec-type="distribution" id="SECID0ELMAK"><title>Distribution.</title><p>Known only from the type locality (Fig. <xref ref-type="fig" rid="F58">58</xref>).</p><fig id="F52" position="float" orientation="portrait"><object-id xmlns:xlink="http://www.w3.org/1999/xlink" content-type="doi" xlink:type="simple">10.3897/zookeys.913.48650.figure52</object-id><object-id xmlns:xlink="http://www.w3.org/1999/xlink" content-type="arpha" xlink:type="simple">165A3409-1443-5D4A-BEB7-A8F1785A494D</object-id><label>Figure 52.</label><caption><p><italic><tp:taxon-name><tp:taxon-name-part taxon-name-part-type="genus" reg="Leclercera">Leclercera</tp:taxon-name-part> <tp:taxon-name-part taxon-name-part-type="species" reg="duibaensis">duibaensis</tp:taxon-name-part></tp:taxon-name></italic> sp. nov. <bold>A</bold> Palp, ventral view <bold>B</bold> bulb, ventral view <bold>C</bold> palp, prolateral view <bold>D</bold> palp, retrolateral view. Abbreviations: BG = bulge, EM = embolus, LA = laminar apophysis, RA = retrolateral apophyses, SN = spines.</p></caption><graphic xmlns:xlink="http://www.w3.org/1999/xlink" xlink:href="zookeys-913-001-g052.jpg" position="float" orientation="portrait" xlink:type="simple" id="oo_380994.jpg"><uri content-type="original_file" xlink:type="simple">https://binary.pensoft.net/fig/380994</uri></graphic></fig></tp:treatment-sec><tp:treatment-sec><!--Section generated to contain objects referenced in tp:taxon-treatment.--><fig id="F57" position="float" orientation="portrait"><object-id xmlns:xlink="http://www.w3.org/1999/xlink" content-type="doi" xlink:type="simple">10.3897/zookeys.913.48650.figure57</object-id><object-id xmlns:xlink="http://www.w3.org/1999/xlink" content-type="arpha" xlink:type="simple">2316BA1D-6E16-5CBF-BDA0-8CD0A96D293B</object-id><label>Figure 57.</label><caption><p>Cheliceral retromargin, posterior view. <bold>A</bold><italic><tp:taxon-name><tp:taxon-name-part taxon-name-part-type="genus" reg="Leclercera">Leclercera</tp:taxon-name-part> <tp:taxon-name-part taxon-name-part-type="species" reg="aniensis">aniensis</tp:taxon-name-part></tp:taxon-name></italic> sp. nov. <bold>B</bold><italic><tp:taxon-name><tp:taxon-name-part taxon-name-part-type="genus" reg="Leclercera">L.</tp:taxon-name-part> <tp:taxon-name-part taxon-name-part-type="species" reg="renqinensis">renqinensis</tp:taxon-name-part></tp:taxon-name></italic> sp. nov. <bold>C</bold><italic><tp:taxon-name><tp:taxon-name-part taxon-name-part-type="genus" reg="Leclercera">L.</tp:taxon-name-part> <tp:taxon-name-part taxon-name-part-type="species" reg="shergylaensis">shergylaensis</tp:taxon-name-part></tp:taxon-name></italic> sp. nov. <bold>D</bold><italic><tp:taxon-name><tp:taxon-name-part taxon-name-part-type="genus" reg="Leclercera">L.</tp:taxon-name-part> <tp:taxon-name-part taxon-name-part-type="species" reg="pulongensis">pulongensis</tp:taxon-name-part></tp:taxon-name></italic> sp. nov. <bold>E</bold><italic><tp:taxon-name><tp:taxon-name-part taxon-name-part-type="genus" reg="Leclercera">L.</tp:taxon-name-part> <tp:taxon-name-part taxon-name-part-type="species" reg="tudao">tudao</tp:taxon-name-part></tp:taxon-name></italic> sp. nov. <bold>F</bold><italic><tp:taxon-name><tp:taxon-name-part taxon-name-part-type="genus" reg="Leclercera">L.</tp:taxon-name-part> <tp:taxon-name-part taxon-name-part-type="species" reg="duibaensis">duibaensis</tp:taxon-name-part></tp:taxon-name></italic> sp. nov. <bold>G</bold><italic><tp:taxon-name><tp:taxon-name-part taxon-name-part-type="genus" reg="Leclercera">L.</tp:taxon-name-part> <tp:taxon-name-part taxon-name-part-type="species" reg="jiazhongensis">jiazhongensis</tp:taxon-name-part></tp:taxon-name></italic> sp. nov. Abbreviations: PT = promargin teeth, RT = retromargin teeth.</p></caption><graphic xmlns:xlink="http://www.w3.org/1999/xlink" xlink:href="zookeys-913-001-g057.jpg" position="float" orientation="portrait" xlink:type="simple" id="oo_380999.jpg"><uri content-type="original_file" xlink:type="simple">https://binary.pensoft.net/fig/380999</uri></graphic></fig><fig id="F58" position="float" orientation="portrait"><object-id xmlns:xlink="http://www.w3.org/1999/xlink" content-type="doi" xlink:type="simple">10.3897/zookeys.913.48650.figure58</object-id><object-id xmlns:xlink="http://www.w3.org/1999/xlink" content-type="arpha" xlink:type="simple">A8768A68-E7C9-5698-98F0-621BD0E42698</object-id><label>Figure 58.</label><caption><p>Distribution of new <italic><tp:taxon-name><tp:taxon-name-part taxon-name-part-type="genus" reg="Leclercera">Leclercera</tp:taxon-name-part></tp:taxon-name></italic> species in Southeast Asia. <bold>1</bold><italic><tp:taxon-name><tp:taxon-name-part taxon-name-part-type="genus" reg="Leclercera">L.</tp:taxon-name-part> <tp:taxon-name-part taxon-name-part-type="species" reg="selasihensis">selasihensis</tp:taxon-name-part></tp:taxon-name></italic> sp. nov. <bold>2</bold><italic><tp:taxon-name><tp:taxon-name-part taxon-name-part-type="genus" reg="Leclercera">L.</tp:taxon-name-part> <tp:taxon-name-part taxon-name-part-type="species" reg="mianqiu">mianqiu</tp:taxon-name-part></tp:taxon-name></italic> sp. nov. <bold>3</bold><italic><tp:taxon-name><tp:taxon-name-part taxon-name-part-type="genus" reg="Leclercera">L.</tp:taxon-name-part> <tp:taxon-name-part taxon-name-part-type="species" reg="thamsangensis">thamsangensis</tp:taxon-name-part></tp:taxon-name></italic> sp. nov. <bold>4</bold><italic><tp:taxon-name><tp:taxon-name-part taxon-name-part-type="genus" reg="Leclercera">L.</tp:taxon-name-part> <tp:taxon-name-part taxon-name-part-type="species" reg="yandou">yandou</tp:taxon-name-part></tp:taxon-name></italic> sp. nov. <bold>5</bold><italic><tp:taxon-name><tp:taxon-name-part taxon-name-part-type="genus" reg="Leclercera">L.</tp:taxon-name-part> <tp:taxon-name-part taxon-name-part-type="species" reg="thamkaewensis">thamkaewensis</tp:taxon-name-part></tp:taxon-name></italic> sp. nov. <bold>6</bold><italic><tp:taxon-name><tp:taxon-name-part taxon-name-part-type="genus" reg="Leclercera">L.</tp:taxon-name-part> <tp:taxon-name-part taxon-name-part-type="species" reg="xiangbabang">xiangbabang</tp:taxon-name-part></tp:taxon-name></italic> sp. nov. <bold>7</bold><italic><tp:taxon-name><tp:taxon-name-part taxon-name-part-type="genus" reg="Leclercera">L.</tp:taxon-name-part> <tp:taxon-name-part taxon-name-part-type="species" reg="jianzuiyu">jianzuiyu</tp:taxon-name-part></tp:taxon-name></italic> sp. nov. <bold>8</bold><italic><tp:taxon-name><tp:taxon-name-part taxon-name-part-type="genus" reg="Leclercera">L.</tp:taxon-name-part> <tp:taxon-name-part taxon-name-part-type="species" reg="yamaensis">yamaensis</tp:taxon-name-part></tp:taxon-name></italic> sp. nov. <bold>9</bold><italic><tp:taxon-name><tp:taxon-name-part taxon-name-part-type="genus" reg="Leclercera">L.</tp:taxon-name-part> <tp:taxon-name-part taxon-name-part-type="species" reg="banensis">banensis</tp:taxon-name-part></tp:taxon-name></italic> sp. nov. <bold>10</bold><italic><tp:taxon-name><tp:taxon-name-part taxon-name-part-type="genus" reg="Leclercera">L.</tp:taxon-name-part> <tp:taxon-name-part taxon-name-part-type="species" reg="dumuzhou">dumuzhou</tp:taxon-name-part></tp:taxon-name></italic> sp. nov. <bold>11</bold><italic><tp:taxon-name><tp:taxon-name-part taxon-name-part-type="genus" reg="Leclercera">L.</tp:taxon-name-part> <tp:taxon-name-part taxon-name-part-type="species" reg="suwanensis">suwanensis</tp:taxon-name-part></tp:taxon-name></italic> sp. nov. <bold>12</bold><italic><tp:taxon-name><tp:taxon-name-part taxon-name-part-type="genus" reg="Leclercera">L.</tp:taxon-name-part> <tp:taxon-name-part taxon-name-part-type="species" reg="maochong">maochong</tp:taxon-name-part></tp:taxon-name></italic> sp. nov. <bold>13</bold><italic><tp:taxon-name><tp:taxon-name-part taxon-name-part-type="genus" reg="Leclercera">L.</tp:taxon-name-part> <tp:taxon-name-part taxon-name-part-type="species" reg="yuanzhui">yuanzhui</tp:taxon-name-part></tp:taxon-name></italic> sp. nov. <bold>14</bold><italic><tp:taxon-name><tp:taxon-name-part taxon-name-part-type="genus" reg="Leclercera">L.</tp:taxon-name-part> <tp:taxon-name-part taxon-name-part-type="species" reg="shanzi">shanzi</tp:taxon-name-part></tp:taxon-name></italic> sp. nov. <bold>15</bold><italic><tp:taxon-name><tp:taxon-name-part taxon-name-part-type="genus" reg="Leclercera">L.</tp:taxon-name-part> <tp:taxon-name-part taxon-name-part-type="species" reg="duandai">duandai</tp:taxon-name-part></tp:taxon-name></italic> sp. nov. <bold>16</bold><italic><tp:taxon-name><tp:taxon-name-part taxon-name-part-type="genus" reg="Leclercera">L.</tp:taxon-name-part> <tp:taxon-name-part taxon-name-part-type="species" reg="hponensis">hponensis</tp:taxon-name-part></tp:taxon-name></italic> sp. nov. <bold>17</bold><italic><tp:taxon-name><tp:taxon-name-part taxon-name-part-type="genus" reg="Leclercera">L.</tp:taxon-name-part> <tp:taxon-name-part taxon-name-part-type="species" reg="lizi">lizi</tp:taxon-name-part></tp:taxon-name></italic> sp. nov. <bold>18</bold><italic><tp:taxon-name><tp:taxon-name-part taxon-name-part-type="genus" reg="Leclercera">L.</tp:taxon-name-part> <tp:taxon-name-part taxon-name-part-type="species" reg="xiaodai">xiaodai</tp:taxon-name-part></tp:taxon-name></italic> sp. nov. <bold>19</bold><italic><tp:taxon-name><tp:taxon-name-part taxon-name-part-type="genus" reg="Leclercera">L.</tp:taxon-name-part> <tp:taxon-name-part taxon-name-part-type="species" reg="paiensis">paiensis</tp:taxon-name-part></tp:taxon-name></italic> sp. nov. <bold>20</bold><italic><tp:taxon-name><tp:taxon-name-part taxon-name-part-type="genus" reg="Leclercera">L.</tp:taxon-name-part> <tp:taxon-name-part taxon-name-part-type="species" reg="yanjing">yanjing</tp:taxon-name-part></tp:taxon-name></italic> sp. nov. <bold>21</bold><italic><tp:taxon-name><tp:taxon-name-part taxon-name-part-type="genus" reg="Leclercera">L.</tp:taxon-name-part> <tp:taxon-name-part taxon-name-part-type="species" reg="ekteenensis">ekteenensis</tp:taxon-name-part></tp:taxon-name></italic> sp. nov. <bold>22</bold><italic><tp:taxon-name><tp:taxon-name-part taxon-name-part-type="genus" reg="Leclercera">L.</tp:taxon-name-part> <tp:taxon-name-part taxon-name-part-type="species" reg="zanggaensis">zanggaensis</tp:taxon-name-part></tp:taxon-name></italic> sp. nov. <bold>23</bold><italic><tp:taxon-name><tp:taxon-name-part taxon-name-part-type="genus" reg="Leclercera">L.</tp:taxon-name-part> <tp:taxon-name-part taxon-name-part-type="species" reg="zhamensis">zhamensis</tp:taxon-name-part></tp:taxon-name></italic> sp. nov. <bold>24</bold><italic><tp:taxon-name><tp:taxon-name-part taxon-name-part-type="genus" reg="Leclercera">L.</tp:taxon-name-part> <tp:taxon-name-part taxon-name-part-type="species" reg="sanjiao">sanjiao</tp:taxon-name-part></tp:taxon-name></italic> sp. nov. <bold>25</bold><italic><tp:taxon-name><tp:taxon-name-part taxon-name-part-type="genus" reg="Leclercera">L.</tp:taxon-name-part> <tp:taxon-name-part taxon-name-part-type="species" reg="aniensis">aniensis</tp:taxon-name-part></tp:taxon-name></italic> sp. nov. <bold>26</bold><italic><tp:taxon-name><tp:taxon-name-part taxon-name-part-type="genus" reg="Leclercera">L.</tp:taxon-name-part> <tp:taxon-name-part taxon-name-part-type="species" reg="renqinensis">renqinensis</tp:taxon-name-part></tp:taxon-name></italic> sp. nov. <bold>27</bold><italic><tp:taxon-name><tp:taxon-name-part taxon-name-part-type="genus" reg="Leclercera">L.</tp:taxon-name-part> <tp:taxon-name-part taxon-name-part-type="species" reg="shergylaensis">shergylaensis</tp:taxon-name-part></tp:taxon-name></italic> sp. nov. <bold>28</bold><italic><tp:taxon-name><tp:taxon-name-part taxon-name-part-type="genus" reg="Leclercera">L.</tp:taxon-name-part> <tp:taxon-name-part taxon-name-part-type="species" reg="pulongensis">pulongensis</tp:taxon-name-part></tp:taxon-name></italic> sp. nov. <bold>29</bold><italic><tp:taxon-name><tp:taxon-name-part taxon-name-part-type="genus" reg="Leclercera">L.</tp:taxon-name-part> <tp:taxon-name-part taxon-name-part-type="species" reg="tudao">tudao</tp:taxon-name-part></tp:taxon-name></italic> sp. nov. <bold>30</bold><italic><tp:taxon-name><tp:taxon-name-part taxon-name-part-type="genus" reg="Leclercera">L.</tp:taxon-name-part> <tp:taxon-name-part taxon-name-part-type="species" reg="duibaensis">duibaensis</tp:taxon-name-part></tp:taxon-name></italic> sp. nov. <bold>31</bold><italic><tp:taxon-name><tp:taxon-name-part taxon-name-part-type="genus" reg="Leclercera">L.</tp:taxon-name-part> <tp:taxon-name-part taxon-name-part-type="species" reg="jiazhongensis">jiazhongensis</tp:taxon-name-part></tp:taxon-name></italic> sp. nov.</p></caption><graphic xmlns:xlink="http://www.w3.org/1999/xlink" xlink:href="zookeys-913-001-g058.jpg" position="float" orientation="portrait" xlink:type="simple" id="oo_381000.jpg"><uri content-type="original_file" xlink:type="simple">https://binary.pensoft.net/fig/381000</uri></graphic></fig></tp:treatment-sec></tp:taxon-treatment>
